# Supplementary material for: MicroRNA expression profiling of peripheral blood mononuclear cells associated with syphilis
Source: BMC Infect Dis. 2020 Feb 22;20:165. doi: 10.1186/s12879-020-4846-x (PMC7036247; doi:10.1186/s12879-020-4846-x)
Supplement: Supplementary file 1 — Additional file 1. Information on target genes of differential miRNAs. [file 12879_2020_4846_MOESM1_ESM.xlsx]

## Sheet: Differential gene
Name	Group	up/down	ID	Name	P-value (Differentially expressed)
hsa-miR-7847-3p	Serologically cured patients vs Serofast state	UP	PH_mr_0009009	hsa-miR-7847-3p	0.0142198
hsa-miR-1204	Serologically cured patients vs Serofast state	DOWN	PH_mr_0000899	hsa-miR-1204	0.00873567
hsa-miR-195-5p	Serologically cured patients vs Serofast state	DOWN	PH_mr_0002247	hsa-miR-195-5p	0.0362516
hsa-miR-589-3p	Serologically cured patients vs Serofast state	DOWN	PH_mr_0003106	hsa-miR-589-3p	0.00191285
hsa-miR-223-3p	Serologically cured patients vs Serofast state	DOWN	PH_mr_0003258	hsa-miR-223-3p	0.0290765
hsa-miR-1260a	Serologically cured patients vs Serofast state	DOWN	PH_mr_0003263	hsa-miR-1260a	0.00948963
hsa-miR-101-3p	Serologically cured patients vs Serofast state	DOWN	PH_mr_0003348	hsa-miR-101-3p	0.0107321
hsa-miR-1260b	Serologically cured patients vs Serofast state	DOWN	PH_mr_0004269	hsa-miR-1260b	0.00360876
hsa-miR-3174	Serologically cured patients vs Serofast state	DOWN	PH_mr_0004275	hsa-miR-3174	0.0289475
hsa-miR-4664-5p	Serologically cured patients vs Serofast state	DOWN	PH_mr_0004557	hsa-miR-4664-5p	0.000570925
hsa-miR-4633-5p	Serologically cured patients vs Serofast state	DOWN	PH_mr_0004788	hsa-miR-4633-5p	0.000772255
hsa-miR-5100	Serologically cured patients vs Serofast state	DOWN	PH_mr_0008021	hsa-miR-5100	0.00185251
hsa-miR-6717-5p	Serologically cured patients vs Serofast state	DOWN	PH_mr_0008700	hsa-miR-6717-5p	0.000822842
hsa-miR-7114-5p	Serologically cured patients vs Serofast state	DOWN	PH_mr_0009078	hsa-miR-7114-5p	0.000751347
hsa-miR-7854-3p	Serologically cured patients vs Serofast state	DOWN	PH_mr_0009210	hsa-miR-7854-3p	0.0114537
hsa-miR-6872-3p	Serologically cured patients vs Serofast state	DOWN	PH_mr_0009444	hsa-miR-6872-3p	0.00104032
hsa-miR-483-3p	Syphilis patients vs Healthy individuals	UP	PH_mr_0000233	hsa-miR-483-3p	0.0117284
hsa-miR-1228-3p	Syphilis patients vs Healthy individuals	UP	PH_mr_0002507	hsa-miR-1228-3p	0.0317785
hsa-miR-766-3p	Syphilis patients vs Healthy individuals	UP	PH_mr_0003162	hsa-miR-766-3p	0.0445886
hsa-miR-4323	Syphilis patients vs Healthy individuals	UP	PH_mr_0004313	hsa-miR-4323	0.0371051
hsa-miR-4722-3p	Syphilis patients vs Healthy individuals	UP	PH_mr_0004620	hsa-miR-4722-3p	0.0204263
hsa-miR-4728-3p	Syphilis patients vs Healthy individuals	UP	PH_mr_0004623	hsa-miR-4728-3p	0.0342575
hsa-miR-4713-5p	Syphilis patients vs Healthy individuals	UP	PH_mr_0004827	hsa-miR-4713-5p	0.0466263
hsa-miR-4723-3p	Syphilis patients vs Healthy individuals	UP	PH_mr_0004935	hsa-miR-4723-3p	0.0273135
hsa-miR-3184-3p	Syphilis patients vs Healthy individuals	UP	PH_mr_0008024	hsa-miR-3184-3p	0.00892582
hsa-miR-5193	Syphilis patients vs Healthy individuals	UP	PH_mr_0008055	hsa-miR-5193	0.0379682
hsa-miR-6511a-3p	Syphilis patients vs Healthy individuals	UP	PH_mr_0008662	hsa-miR-6511a-3p	0.0465686
hsa-miR-6894-3p	Syphilis patients vs Healthy individuals	UP	PH_mr_0009216	hsa-miR-6894-3p	0.0449804
hsa-miR-6845-3p	Syphilis patients vs Healthy individuals	UP	PH_mr_0009230	hsa-miR-6845-3p	0.0282684
hsa-miR-6750-3p	Syphilis patients vs Healthy individuals	UP	PH_mr_0009231	hsa-miR-6750-3p	0.0284209
hsa-miR-6760-3p	Syphilis patients vs Healthy individuals	UP	PH_mr_0009236	hsa-miR-6760-3p	0.0286255
hsa-miR-6759-3p	Syphilis patients vs Healthy individuals	UP	PH_mr_0009237	hsa-miR-6759-3p	0.00890525
hsa-miR-6804-3p	Syphilis patients vs Healthy individuals	UP	PH_mr_0009252	hsa-miR-6804-3p	0.0342322
hsa-miR-6747-3p	Syphilis patients vs Healthy individuals	UP	PH_mr_0009266	hsa-miR-6747-3p	0.00173995
hsa-miR-6754-3p	Syphilis patients vs Healthy individuals	UP	PH_mr_0009268	hsa-miR-6754-3p	0.0379026
hsa-miR-6771-3p	Syphilis patients vs Healthy individuals	UP	PH_mr_0009276	hsa-miR-6771-3p	0.0303159
hsa-miR-6812-3p	Syphilis patients vs Healthy individuals	UP	PH_mr_0009285	hsa-miR-6812-3p	0.0310238
hsa-miR-6865-3p	Syphilis patients vs Healthy individuals	UP	PH_mr_0009289	hsa-miR-6865-3p	0.0279394
hsa-miR-6809-3p	Syphilis patients vs Healthy individuals	UP	PH_mr_0009291	hsa-miR-6809-3p	0.0489316
hsa-miR-6736-3p	Syphilis patients vs Healthy individuals	UP	PH_mr_0009303	hsa-miR-6736-3p	0.0416131
hsa-miR-6782-3p	Syphilis patients vs Healthy individuals	UP	PH_mr_0009317	hsa-miR-6782-3p	0.00301565
hsa-miR-6778-3p	Syphilis patients vs Healthy individuals	UP	PH_mr_0009320	hsa-miR-6778-3p	0.0235734
hsa-miR-6784-3p	Syphilis patients vs Healthy individuals	UP	PH_mr_0009330	hsa-miR-6784-3p	0.0470682
hsa-miR-6732-3p	Syphilis patients vs Healthy individuals	UP	PH_mr_0009331	hsa-miR-6732-3p	0.0371273
hsa-miR-6731-3p	Syphilis patients vs Healthy individuals	UP	PH_mr_0009332	hsa-miR-6731-3p	0.0427811
hsa-miR-6730-3p	Syphilis patients vs Healthy individuals	UP	PH_mr_0009333	hsa-miR-6730-3p	0.0440929
hsa-miR-6803-3p	Syphilis patients vs Healthy individuals	UP	PH_mr_0009340	hsa-miR-6803-3p	0.0322757
hsa-miR-6855-3p	Syphilis patients vs Healthy individuals	UP	PH_mr_0009355	hsa-miR-6855-3p	0.0473175
hsa-miR-6769b-3p	Syphilis patients vs Healthy individuals	UP	PH_mr_0009360	hsa-miR-6769b-3p	0.0469629
hsa-miR-6802-3p	Syphilis patients vs Healthy individuals	UP	PH_mr_0009364	hsa-miR-6802-3p	0.0422913
hsa-miR-6801-3p	Syphilis patients vs Healthy individuals	UP	PH_mr_0009366	hsa-miR-6801-3p	0.0490367
hsa-miR-6786-3p	Syphilis patients vs Healthy individuals	UP	PH_mr_0009393	hsa-miR-6786-3p	0.021813
hsa-miR-6788-3p	Syphilis patients vs Healthy individuals	UP	PH_mr_0009395	hsa-miR-6788-3p	0.0373647
hsa-miR-6792-3p	Syphilis patients vs Healthy individuals	UP	PH_mr_0009398	hsa-miR-6792-3p	0.0485277
hsa-miR-6883-3p	Syphilis patients vs Healthy individuals	UP	PH_mr_0009400	hsa-miR-6883-3p	0.0333949
hsa-miR-6886-3p	Syphilis patients vs Healthy individuals	UP	PH_mr_0009401	hsa-miR-6886-3p	0.0112441
hsa-miR-6743-3p	Syphilis patients vs Healthy individuals	UP	PH_mr_0009424	hsa-miR-6743-3p	0.0331892
hsa-miR-6862-3p	Syphilis patients vs Healthy individuals	UP	PH_mr_0009448	hsa-miR-6862-3p	0.025251
hsa-miR-31-5p	Syphilis patients vs Healthy individuals	DOWN	PH_mr_0000014	hsa-miR-31-5p	0.0411307
hsa-miR-155-5p	Syphilis patients vs Healthy individuals	DOWN	PH_mr_0000506	hsa-miR-155-5p	0.00353845
hsa-miR-342-3p	Syphilis patients vs Healthy individuals	DOWN	PH_mr_0000549	hsa-miR-342-3p	0.0158888
hsa-miR-1204	Syphilis patients vs Healthy individuals	DOWN	PH_mr_0000899	hsa-miR-1204	0.00377341
hsa-miR-106b-5p	Syphilis patients vs Healthy individuals	DOWN	PH_mr_0000965	hsa-miR-106b-5p	0.0427062
hsa-miR-342-5p	Syphilis patients vs Healthy individuals	DOWN	PH_mr_0002883	hsa-miR-342-5p	0.0399611
hsa-miR-589-3p	Syphilis patients vs Healthy individuals	DOWN	PH_mr_0003106	hsa-miR-589-3p	0.003266
hsa-miR-1248	Syphilis patients vs Healthy individuals	DOWN	PH_mr_0003406	hsa-miR-1248	0.0107989
hsa-miR-4446-3p	Syphilis patients vs Healthy individuals	DOWN	PH_mr_0004607	hsa-miR-4446-3p	0.0132628
hsa-miR-3609	Syphilis patients vs Healthy individuals	DOWN	PH_mr_0004647	hsa-miR-3609	0.0139889
hsa-miR-4633-5p	Syphilis patients vs Healthy individuals	DOWN	PH_mr_0004788	hsa-miR-4633-5p	0.021387
hsa-miR-4646-5p	Syphilis patients vs Healthy individuals	DOWN	PH_mr_0004794	hsa-miR-4646-5p	0.0273964
hsa-miR-4791	Syphilis patients vs Healthy individuals	DOWN	PH_mr_0005100	hsa-miR-4791	0.00199387
hsa-miR-3607-3p	Syphilis patients vs Healthy individuals	DOWN	PH_mr_0005109	hsa-miR-3607-3p	0.00415178
hsa-miR-3653-3p	Syphilis patients vs Healthy individuals	DOWN	PH_mr_0005159	hsa-miR-3653-3p	0.00768037
hsa-miR-664b-3p	Syphilis patients vs Healthy individuals	DOWN	PH_mr_0008051	hsa-miR-664b-3p	0.015692

## Sheet: Target genes
miRNA	#	Gene Name	Gene Ensembl id	Interactions	Score	Experimentally Supported	Pathogenic SNPs in target sites
hsa-miR-7847-3p	1	ZDHHC18	ENSG00000204160	see interaction	0.851	No
hsa-miR-7847-3p	2	EPB41L4A	ENSG00000129595	see interaction	0.867	No
hsa-miR-7847-3p	3	RBMY1A1	ENSG00000234414	see interaction	0.811	No
hsa-miR-7847-3p	4	RGS17	ENSG00000091844	see interaction	0.918	No
hsa-miR-7847-3p	5	BRAF	ENSG00000157764	see interaction	0.92	No
hsa-miR-7847-3p	6	HGSNAT	ENSG00000165102	see interaction	0.82	No
hsa-miR-7847-3p	7	PAQR3	ENSG00000163291	see interaction	0.828	No
hsa-miR-7847-3p	8	NECAB2	ENSG00000103154	see interaction	0.811	No
hsa-miR-7847-3p	9	VCPKMT	ENSG00000100483	see interaction	0.984	No
hsa-miR-7847-3p	10	DAZAP2	ENSG00000183283	see interaction	0.878	No
hsa-miR-7847-3p	11	ATG7	ENSG00000197548	see interaction	0.953	No
hsa-miR-7847-3p	12	AL953854.2	ENSG00000236029	see interaction	0.829	No
hsa-miR-7847-3p	13	UBE2R2	ENSG00000107341	see interaction	0.839	No
hsa-miR-7847-3p	14	FUZ	ENSG00000010361	see interaction	0.801	No
hsa-miR-7847-3p	15	MRPL21	ENSG00000197345	see interaction	0.949	No
hsa-miR-7847-3p	16	GLT1D1	ENSG00000151948	see interaction	0.813	No
hsa-miR-7847-3p	17	GPN1	ENSG00000198522	see interaction	0.969	No
hsa-miR-7847-3p	18	PET112	ENSG00000059691	see interaction	0.822	No
hsa-miR-7847-3p	19	MXD3	ENSG00000213347	see interaction	0.976	No
hsa-miR-7847-3p	20	SYS1-DBNDD2	ENSG00000254806	see interaction	0.991	No
hsa-miR-7847-3p	21	PGR	ENSG00000082175	see interaction	0.961	No
hsa-miR-7847-3p	22	SHROOM3	ENSG00000138771	see interaction	0.803	No
hsa-miR-7847-3p	23	C19orf55	ENSG00000167595	see interaction	0.889	No
hsa-miR-7847-3p	24	CD38	ENSG00000004468	see interaction	0.833	No
hsa-miR-7847-3p	25	CLEC2D	ENSG00000069493	see interaction	0.835	No
hsa-miR-7847-3p	26	ERO1L	ENSG00000197930	see interaction	0.922	No
hsa-miR-7847-3p	27	SLCO2B1	ENSG00000137491	see interaction	0.841	No
hsa-miR-7847-3p	28	DBNDD2	ENSG00000244274	see interaction	0.981	No
hsa-miR-7847-3p	29	NIPAL3	ENSG00000001461	see interaction	0.94	No
hsa-miR-7847-3p	30	GNGT2	ENSG00000167083	see interaction	0.82	No
hsa-miR-7847-3p	31	C16orf47	ENSG00000197445	see interaction	0.942	No
hsa-miR-7847-3p	32	FAM47E-STBD1	ENSG00000118804	see interaction	0.824	No
hsa-miR-7847-3p	33	SLC35B1	ENSG00000121073	see interaction	0.804	No
hsa-miR-7847-3p	34	GABRG2	ENSG00000113327	see interaction	0.849	No
hsa-miR-7847-3p	35	EXPH5	ENSG00000110723	see interaction	0.809	No
hsa-miR-7847-3p	36	PURA	ENSG00000185129	see interaction	0.904	No
hsa-miR-7847-3p	37	RAB6A	ENSG00000175582	see interaction	0.914	No
hsa-miR-7847-3p	38	ZNF341	ENSG00000131061	see interaction	0.987	No
hsa-miR-7847-3p	39	TTN	ENSG00000155657	see interaction	0.802	No
hsa-miR-7847-3p	40	MTMR4	ENSG00000108389	see interaction	0.901	No
hsa-miR-7847-3p	41	TRIM35	ENSG00000104228	see interaction	0.876	No
hsa-miR-7847-3p	42	CSNK2B-LY6G5B--991	ENSG00000263020	see interaction	0.979	No
hsa-miR-7847-3p	43	RANBP10	ENSG00000141084	see interaction	0.883	No
hsa-miR-7847-3p	44	SEC16B	ENSG00000120341	see interaction	0.856	No
hsa-miR-7847-3p	45	WNT2B	ENSG00000134245	see interaction	0.87	No
hsa-miR-7847-3p	46	ADPRHL1	ENSG00000153531	see interaction	0.881	No
hsa-miR-7847-3p	47	ACOT13	ENSG00000112304	see interaction	0.861	No
hsa-miR-7847-3p	48	TPBG	ENSG00000146242	see interaction	0.961	No
hsa-miR-7847-3p	49	PTPN1	ENSG00000196396	see interaction	0.853	No
hsa-miR-7847-3p	50	STAG2	ENSG00000101972	see interaction	0.999	No
hsa-miR-7847-3p	51	SLC38A7	ENSG00000103042	see interaction	0.837	No
hsa-miR-7847-3p	52	RHOBTB1	ENSG00000072422	see interaction	0.969	No
hsa-miR-7847-3p	53	CXCL12	ENSG00000107562	see interaction	0.855	No
hsa-miR-7847-3p	54	SPTB	ENSG00000070182	see interaction	0.954	No
hsa-miR-7847-3p	55	WBSCR22	ENSG00000071462	see interaction	0.843	No
hsa-miR-7847-3p	56	LAMP3	ENSG00000078081	see interaction	0.824	No
hsa-miR-7847-3p	57	UVRAG	ENSG00000198382	see interaction	0.853	No
hsa-miR-7847-3p	58	DAB1	ENSG00000173406	see interaction	0.85	No
hsa-miR-7847-3p	59	CXorf40B	ENSG00000197021	see interaction	0.834	No
hsa-miR-7847-3p	60	C11orf72	ENSG00000184224	see interaction	0.973	No
hsa-miR-7847-3p	61	HEATR1	ENSG00000119285	see interaction	0.942	No
hsa-miR-7847-3p	62	SLC15A2	ENSG00000163406	see interaction	0.902	No
hsa-miR-7847-3p	63	IKZF4	ENSG00000123411	see interaction	0.867	No
hsa-miR-7847-3p	64	RP11-347C12.3	ENSG00000258130	see interaction	0.882	No
hsa-miR-7847-3p	65	OSBPL7	ENSG00000006025	see interaction	0.928	No
hsa-miR-7847-3p	66	LCA5L	ENSG00000157578	see interaction	0.823	No
hsa-miR-7847-3p	67	PPP1R18	ENSG00000146112	see interaction	0.887	No
hsa-miR-7847-3p	68	PES1	ENSG00000100029	see interaction	0.922	No
hsa-miR-7847-3p	69	HEG1	ENSG00000173706	see interaction	0.813	No
hsa-miR-7847-3p	70	SNRPD1	ENSG00000167088	see interaction	0.898	No
hsa-miR-7847-3p	71	TFPI	ENSG00000003436	see interaction	0.809	No
hsa-miR-7847-3p	72	TP53TG3	ENSG00000183632	see interaction	0.858	No
hsa-miR-7847-3p	73	NUTM2A	ENSG00000184923	see interaction	0.884	No
hsa-miR-7847-3p	74	AP4S1	ENSG00000100478	see interaction	0.834	No
hsa-miR-7847-3p	75	UBE2QL1	ENSG00000215218	see interaction	0.81	No
hsa-miR-7847-3p	76	ABI2	ENSG00000138443	see interaction	0.814	No
hsa-miR-7847-3p	77	EFCC1	ENSG00000114654	see interaction	0.84	No
hsa-miR-7847-3p	78	DPM2	ENSG00000136908	see interaction	0.883	No
hsa-miR-7847-3p	79	PLA2G2A	ENSG00000188257	see interaction	0.862	No
hsa-miR-7847-3p	80	SLC41A1	ENSG00000133065	see interaction	0.939	No
hsa-miR-7847-3p	81	KIF21B	ENSG00000116852	see interaction	0.878	No
hsa-miR-7847-3p	82	NUTM2D	ENSG00000214562	see interaction	0.93	No
hsa-miR-7847-3p	83	ASB12	ENSG00000198881	see interaction	1	No
hsa-miR-7847-3p	84	WDR49	ENSG00000174776	see interaction	0.919	No
hsa-miR-7847-3p	85	LSAMP	ENSG00000185565	see interaction	0.819	No
hsa-miR-7847-3p	86	SLC8A3	ENSG00000100678	see interaction	0.93	No
hsa-miR-7847-3p	87	DPF2	ENSG00000133884	see interaction	0.96	No
hsa-miR-7847-3p	88	TSG101	ENSG00000074319	see interaction	0.812	No
hsa-miR-7847-3p	89	PRR24	ENSG00000257704	see interaction	0.889	No
hsa-miR-7847-3p	90	KIF1A	ENSG00000130294	see interaction	0.843	No
hsa-miR-7847-3p	91	2017-03-01	ENSG00000145416	see interaction	0.88	No
hsa-miR-7847-3p	92	SCAMP1	ENSG00000085365	see interaction	0.917	No
hsa-miR-7847-3p	93	ARID2	ENSG00000189079	see interaction	0.89	No
hsa-miR-7847-3p	94	NLK	ENSG00000087095	see interaction	0.913	No
hsa-miR-7847-3p	95	PIGS	ENSG00000087111	see interaction	0.861	No
hsa-miR-7847-3p	96	IFIT2	ENSG00000119922	see interaction	0.853	No
hsa-miR-7847-3p	97	RBMY1E	ENSG00000242389	see interaction	0.801	No
hsa-miR-7847-3p	98	TARS	ENSG00000113407	see interaction	0.836	No
hsa-miR-7847-3p	99	CRTC2	ENSG00000160741	see interaction	0.857	No
hsa-miR-7847-3p	100	LHPP	ENSG00000107902	see interaction	0.826	No
hsa-miR-7847-3p	101	SLC5A6	ENSG00000138074	see interaction	0.898	No
hsa-miR-7847-3p	102	C15orf43	ENSG00000167014	see interaction	0.878	No
hsa-miR-7847-3p	103	ROBO4	ENSG00000154133	see interaction	0.818	No
hsa-miR-7847-3p	104	PKP4	ENSG00000144283	see interaction	0.943	No
hsa-miR-7847-3p	105	RP11-487E13.1	ENSG00000249008	see interaction	0.982	No
hsa-miR-7847-3p	106	URM1	ENSG00000167118	see interaction	0.835	No
hsa-miR-7847-3p	107	B4GALNT3	ENSG00000139044	see interaction	0.807	No
hsa-miR-7847-3p	108	EVPL	ENSG00000167880	see interaction	0.814	No
hsa-miR-7847-3p	109	QARS	ENSG00000172053	see interaction	0.809	No
hsa-miR-7847-3p	110	CDV3	ENSG00000091527	see interaction	0.866	No
hsa-miR-7847-3p	111	FAR1	ENSG00000197601	see interaction	0.904	No
hsa-miR-7847-3p	112	ESRP2	ENSG00000103067	see interaction	0.805	No
hsa-miR-7847-3p	113	CXorf40A	ENSG00000197620	see interaction	0.895	No
hsa-miR-7847-3p	114	GDAP2	ENSG00000196505	see interaction	0.908	No
hsa-miR-7847-3p	115	OLFM3	ENSG00000118733	see interaction	0.871	No
hsa-miR-7847-3p	116	SARM1	ENSG00000004139	see interaction	0.805	No
hsa-miR-7847-3p	117	GCNT3	ENSG00000140297	see interaction	0.952	No
hsa-miR-7847-3p	118	ASXL3	ENSG00000141431	see interaction	0.812	No
hsa-miR-7847-3p	119	AHDC1	ENSG00000126705	see interaction	0.822	No
hsa-miR-7847-3p	120	MAP4K1	ENSG00000104814	see interaction	0.895	No
hsa-miR-7847-3p	121	FXYD6	ENSG00000137726	see interaction	0.849	No
hsa-miR-7847-3p	122	SNX1	ENSG00000028528	see interaction	0.802	No
hsa-miR-7847-3p	123	SLC25A21	ENSG00000183032	see interaction	0.808	No
hsa-miR-7847-3p	124	ZMIZ1	ENSG00000108175	see interaction	0.86	No
hsa-miR-7847-3p	125	C3orf70	ENSG00000187068	see interaction	0.814	No
hsa-miR-7847-3p	126	ZNF773	ENSG00000152439	see interaction	0.916	No
hsa-miR-7847-3p	127	CALN1	ENSG00000183166	see interaction	0.94	No
hsa-miR-7847-3p	128	MAGEC1	ENSG00000155495	see interaction	0.969	No
hsa-miR-7847-3p	129	MUC5B	ENSG00000117983	see interaction	0.858	No
hsa-miR-7847-3p	130	ADAMTSL1	ENSG00000178031	see interaction	0.835	No
hsa-miR-7847-3p	131	L3MBTL4	ENSG00000154655	see interaction	0.951	No
hsa-miR-7847-3p	132	CYP3A4	ENSG00000160868	see interaction	0.984	No
hsa-miR-7847-3p	133	TBKBP1	ENSG00000198933	see interaction	0.807	No
hsa-miR-7847-3p	134	RNF212	ENSG00000178222	see interaction	0.924	No
hsa-miR-7847-3p	135	MDGA2	ENSG00000139915	see interaction	0.988	No
hsa-miR-7847-3p	136	LRRC69	ENSG00000214954	see interaction	0.922	No
hsa-miR-7847-3p	137	GAS8	ENSG00000141013	see interaction	0.832	No
hsa-miR-7847-3p	138	BRSK2	ENSG00000174672	see interaction	0.848	No
hsa-miR-7847-3p	139	TTLL3	ENSG00000214021	see interaction	0.803	No
hsa-miR-7847-3p	140	ATP1B4	ENSG00000101892	see interaction	0.844	No
hsa-miR-7847-3p	141	IFRD1	ENSG00000006652	see interaction	0.837	No
hsa-miR-7847-3p	142	ADORA3	ENSG00000121933	see interaction	0.921	No
hsa-miR-7847-3p	143	KCNC4	ENSG00000116396	see interaction	0.837	No
hsa-miR-7847-3p	144	C4orf22	ENSG00000197826	see interaction	0.898	No
hsa-miR-7847-3p	145	AHCYL2	ENSG00000158467	see interaction	0.826	No
hsa-miR-7847-3p	146	XKR4	ENSG00000206579	see interaction	0.856	No
hsa-miR-7847-3p	147	SNRPN	ENSG00000128739	see interaction	0.919	No
hsa-miR-7847-3p	148	MED28	ENSG00000118579	see interaction	0.923	No
hsa-miR-7847-3p	149	KLF8	ENSG00000102349	see interaction	0.81	No
hsa-miR-7847-3p	150	DAK	ENSG00000149476	see interaction	0.856	No
hsa-miR-7847-3p	151	KPNA3	ENSG00000102753	see interaction	1	No
hsa-miR-7847-3p	152	ACTN4	ENSG00000130402	see interaction	0.847	No
hsa-miR-7847-3p	153	GRID2	ENSG00000152208	see interaction	0.996	No
hsa-miR-7847-3p	154	TUBB3	ENSG00000258947	see interaction	0.921	No
hsa-miR-7847-3p	155	LAMC1	ENSG00000135862	see interaction	0.839	No
hsa-miR-7847-3p	156	C15orf57	ENSG00000128891	see interaction	0.943	No
hsa-miR-7847-3p	157	PRPF40B	ENSG00000110844	see interaction	0.827	No
hsa-miR-7847-3p	158	RNF165	ENSG00000141622	see interaction	0.865	No
hsa-miR-7847-3p	159	AHSA2	ENSG00000173209	see interaction	0.861	No
hsa-miR-7847-3p	160	CNTNAP3B	ENSG00000154529	see interaction	0.841	No
hsa-miR-7847-3p	161	KLK12	ENSG00000186474	see interaction	0.804	No
hsa-miR-7847-3p	162	TP53TG3C	ENSG00000205457	see interaction	0.861	No
hsa-miR-7847-3p	163	SNX29	ENSG00000048471	see interaction	0.85	No
hsa-miR-7847-3p	164	TKTL1	ENSG00000007350	see interaction	0.808	No
hsa-miR-7847-3p	165	CDK12	ENSG00000167258	see interaction	0.949	No
hsa-miR-7847-3p	166	LY6G5B	ENSG00000240053	see interaction	0.994	No
hsa-miR-7847-3p	167	SH3BGRL2	ENSG00000198478	see interaction	0.812	No
hsa-miR-7847-3p	168	NPAP1	ENSG00000185823	see interaction	0.889	No
hsa-miR-7847-3p	169	ZNF81	ENSG00000197779	see interaction	0.966	No
hsa-miR-7847-3p	170	FAXC	ENSG00000146267	see interaction	0.865	No
hsa-miR-7847-3p	171	GAS7	ENSG00000007237	see interaction	0.888	No
hsa-miR-7847-3p	172	ACSM3	ENSG00000005187	see interaction	0.883	No
hsa-miR-7847-3p	173	SLC31A2	ENSG00000136867	see interaction	0.857	No
hsa-miR-7847-3p	174	C5orf38	ENSG00000186493	see interaction	0.898	No
hsa-miR-7847-3p	175	ACKR2	ENSG00000144648	see interaction	0.915	No
hsa-miR-7847-3p	176	RP11-345J4.3	ENSG00000258150	see interaction	0.823	No
hsa-miR-7847-3p	177	MON1B	ENSG00000103111	see interaction	0.896	No
hsa-miR-7847-3p	178	VSIG4	ENSG00000155659	see interaction	0.884	No
hsa-miR-7847-3p	179	WFDC5	ENSG00000175121	see interaction	0.865	No
hsa-miR-7847-3p	180	CACNG3	ENSG00000006116	see interaction	0.808	No
hsa-miR-7847-3p	181	BMP3	ENSG00000152785	see interaction	0.927	No
hsa-miR-7847-3p	182	RPRD1A	ENSG00000141425	see interaction	0.845	No
hsa-miR-7847-3p	183	OSBPL6	ENSG00000079156	see interaction	0.853	No
hsa-miR-7847-3p	184	THADA	ENSG00000115970	see interaction	0.857	No
hsa-miR-7847-3p	185	NUTM2B	ENSG00000188199	see interaction	0.852	No
hsa-miR-7847-3p	186	GAREML	ENSG00000157833	see interaction	0.984	No
hsa-miR-7847-3p	187	MYO16	ENSG00000041515	see interaction	0.809	No
hsa-miR-7847-3p	188	EMD	ENSG00000102119	see interaction	0.846	No
hsa-miR-7847-3p	189	LAMC2	ENSG00000058085	see interaction	0.872	No
hsa-miR-7847-3p	190	ZNF488	ENSG00000165388	see interaction	0.812	No
hsa-miR-7847-3p	191	ZBTB32	ENSG00000011590	see interaction	0.822	No
hsa-miR-7847-3p	192	SYT9	ENSG00000170743	see interaction	0.967	No
hsa-miR-7847-3p	193	MMP23B	ENSG00000189409	see interaction	0.879	No
hsa-miR-7847-3p	194	IVNS1ABP	ENSG00000116679	see interaction	0.9	No
hsa-miR-7847-3p	195	PABPC5	ENSG00000174740	see interaction	0.9	No
hsa-miR-7847-3p	196	UNC13B	ENSG00000198722	see interaction	0.846	No
hsa-miR-7847-3p	197	MTF2	ENSG00000143033	see interaction	0.854	No
hsa-miR-7847-3p	198	HNRNPUL1	ENSG00000105323	see interaction	0.917	No
hsa-miR-7847-3p	199	ADAMTS9	ENSG00000163638	see interaction	0.836	No
hsa-miR-7847-3p	200	CASC1	ENSG00000118307	see interaction	0.823	No
hsa-miR-7847-3p	201	GANC	ENSG00000214013	see interaction	0.838	No
hsa-miR-7847-3p	202	NPHP1	ENSG00000144061	see interaction	0.816	No
hsa-miR-7847-3p	203	CDK16	ENSG00000102225	see interaction	0.85	No
hsa-miR-7847-3p	204	PCDH15	ENSG00000150275	see interaction	0.806	No
hsa-miR-7847-3p	205	RTN4IP1	ENSG00000130347	see interaction	0.981	No
hsa-miR-7847-3p	206	ENTPD7	ENSG00000198018	see interaction	1	No
hsa-miR-7847-3p	207	TP53TG3D	ENSG00000205456	see interaction	0.868	No
hsa-miR-7847-3p	208	SIM2	ENSG00000159263	see interaction	0.869	No
hsa-miR-7847-3p	209	CENPN	ENSG00000166451	see interaction	0.801	No
hsa-miR-7847-3p	210	ARHGAP5	ENSG00000100852	see interaction	0.945	No
hsa-miR-7847-3p	211	ELK1	ENSG00000126767	see interaction	0.841	No
hsa-miR-7847-3p	212	BPI	ENSG00000101425	see interaction	0.805	No
hsa-miR-7847-3p	213	ZNF669	ENSG00000188295	see interaction	0.903	No
hsa-miR-7847-3p	214	SMIM24	ENSG00000095932	see interaction	0.818	No
hsa-miR-7847-3p	215	ZNF141	ENSG00000131127	see interaction	0.96	No
hsa-miR-7847-3p	216	SEC24D	ENSG00000150961	see interaction	0.805	No
hsa-miR-7847-3p	217	FCAMR	ENSG00000162897	see interaction	0.963	No
hsa-miR-7847-3p	218	PDE6D	ENSG00000156973	see interaction	0.95	No
hsa-miR-7847-3p	219	VAMP2	ENSG00000220205	see interaction	0.989	No
hsa-miR-7847-3p	220	ADH5	ENSG00000197894	see interaction	0.881	No
hsa-miR-7847-3p	221	UBR4	ENSG00000127481	see interaction	0.936	No
hsa-miR-7847-3p	222	ZKSCAN1	ENSG00000106261	see interaction	0.834	No
hsa-miR-7847-3p	223	BSN	ENSG00000164061	see interaction	0.844	No
hsa-miR-7847-3p	224	HMBOX1	ENSG00000147421	see interaction	0.914	No
hsa-miR-7847-3p	225	KCND3	ENSG00000171385	see interaction	0.859	No
hsa-miR-7847-3p	226	PILRB	ENSG00000121716	see interaction	0.921	No
hsa-miR-7847-3p	227	RBMY1D	ENSG00000244395	see interaction	0.813	No
hsa-miR-1204	1	DHX35	ENSG00000101452	see interaction	0.88	No
hsa-miR-1204	2	PTK7	ENSG00000112655	see interaction	0.851	No
hsa-miR-1204	3	SLC38A6	ENSG00000139974	see interaction	0.811	No
hsa-miR-1204	4	LRRC56	ENSG00000161328	see interaction	0.951	No
hsa-miR-1204	5	MMP11	ENSG00000099953	see interaction	0.838	No
hsa-miR-1204	6	PITX1	ENSG00000069011	see interaction	0.806	No
hsa-miR-1204	7	MAB21L3	ENSG00000173212	see interaction	0.896	No
hsa-miR-1204	8	NIP7	ENSG00000132603	see interaction	0.827	No
hsa-miR-1204	9	PDE3A	ENSG00000172572	see interaction	0.829	No
hsa-miR-1204	10	STX3	ENSG00000166900	see interaction	0.823	No
hsa-miR-1204	11	CHTF18	ENSG00000127586	see interaction	0.8	No
hsa-miR-1204	12	IKZF3	ENSG00000161405	see interaction	0.891	No
hsa-miR-1204	13	GALK1	ENSG00000108479	see interaction	0.871	No	rs80084721
hsa-miR-1204	14	TMEM139	ENSG00000178826	see interaction	0.822	No
hsa-miR-1204	15	LRTOMT	ENSG00000184154	see interaction	0.802	No
hsa-miR-1204	16	ICAM1	ENSG00000090339	see interaction	0.886	No
hsa-miR-1204	17	KLF13	ENSG00000169926	see interaction	0.844	No
hsa-miR-1204	18	HMGXB3	ENSG00000113716	see interaction	0.899	No
hsa-miR-1204	19	CTD-2330K9.3	ENSG00000228008	see interaction	0.95	No
hsa-miR-1204	20	URB1	ENSG00000142207	see interaction	0.806	No
hsa-miR-1204	21	NFATC2IP	ENSG00000176953	see interaction	0.873	No
hsa-miR-1204	22	CNNM3	ENSG00000168763	see interaction	0.941	No
hsa-miR-1204	23	MAP4K1	ENSG00000104814	see interaction	0.901	No
hsa-miR-1204	24	PAEP	ENSG00000122133	see interaction	0.801	No
hsa-miR-1204	25	TBC1D25	ENSG00000068354	see interaction	0.827	No
hsa-miR-1204	26	SRC	ENSG00000197122	see interaction	0.903	No
hsa-miR-1204	27	KNDC1	ENSG00000171798	see interaction	0.812	No
hsa-miR-1204	28	FAM179A	ENSG00000189350	see interaction	0.817	No
hsa-miR-1204	29	ITGA7	ENSG00000135424	see interaction	0.965	No
hsa-miR-1204	30	DHDDS	ENSG00000117682	see interaction	0.828	No
hsa-miR-1204	31	LRRN3	ENSG00000173114	see interaction	0.802	No
hsa-miR-1204	32	ZNF547	ENSG00000152433	see interaction	0.851	No
hsa-miR-1204	33	GPR110	ENSG00000153292	see interaction	0.907	No
hsa-miR-1204	34	BCOR	ENSG00000183337	see interaction	0.904	No
hsa-miR-1204	35	GPR78	ENSG00000155269	see interaction	0.803	No
hsa-miR-1204	36	MVK	ENSG00000110921	see interaction	0.822	No
hsa-miR-1204	37	CPZ	ENSG00000109625	see interaction	0.821	No
hsa-miR-1204	38	GRB2	ENSG00000177885	see interaction	0.918	No
hsa-miR-1204	39	TTC6	ENSG00000139865	see interaction	0.914	No
hsa-miR-1204	40	DMTN	ENSG00000158856	see interaction	0.846	No
hsa-miR-1204	41	ITFG3	ENSG00000269881	see interaction	0.877	No
hsa-miR-195-5p	1	C1QL3	ENSG00000165985	see interaction	0.804	No
hsa-miR-195-5p	2	RNF41	ENSG00000181852	see interaction	0.902	No
hsa-miR-195-5p	3	CCNT2	ENSG00000082258	see interaction	0.997	Yes
hsa-miR-195-5p	4	UBQLNL	ENSG00000175518	see interaction	0.995	No
hsa-miR-195-5p	5	VAPB	ENSG00000124164	see interaction	0.815	No
hsa-miR-195-5p	6	MTMR11	ENSG00000014914	see interaction	0.807	No
hsa-miR-195-5p	7	ESPL1	ENSG00000135476	see interaction	0.89	No
hsa-miR-195-5p	8	TMEM255A	ENSG00000125355	see interaction	0.853	No
hsa-miR-195-5p	9	COPS7A	ENSG00000111652	see interaction	0.94	Yes
hsa-miR-195-5p	10	E2F7	ENSG00000165891	see interaction	0.982	No
hsa-miR-195-5p	11	ATF6	ENSG00000118217	see interaction	0.911	No
hsa-miR-195-5p	12	VPS33B	ENSG00000184056	see interaction	0.98	No
hsa-miR-195-5p	13	SLC2A14	ENSG00000173262	see interaction	0.995	No
hsa-miR-195-5p	14	TMEM221	ENSG00000188051	see interaction	0.851	No
hsa-miR-195-5p	15	BRAF	ENSG00000157764	see interaction	0.898	No
hsa-miR-195-5p	16	POU2F1	ENSG00000143190	see interaction	0.999	No
hsa-miR-195-5p	17	TNFAIP8L3	ENSG00000183578	see interaction	0.816	No
hsa-miR-195-5p	18	SLC41A2	ENSG00000136052	see interaction	0.886	Yes
hsa-miR-195-5p	19	FASN	ENSG00000169710	see interaction	0.93	No
hsa-miR-195-5p	20	CCDC19	ENSG00000213085	see interaction	0.999	No
hsa-miR-195-5p	21	GABRA1	ENSG00000022355	see interaction	0.816	No
hsa-miR-195-5p	22	TMEM183A	ENSG00000163444	see interaction	0.97	Yes
hsa-miR-195-5p	23	ZMAT3	ENSG00000172667	see interaction	0.952	Yes
hsa-miR-195-5p	24	JARID2	ENSG00000008083	see interaction	0.978	No
hsa-miR-195-5p	25	TRIM66	ENSG00000166436	see interaction	0.919	No
hsa-miR-195-5p	26	HIPK2	ENSG00000064393	see interaction	0.904	Yes
hsa-miR-195-5p	27	MOV10	ENSG00000155363	see interaction	0.862	No
hsa-miR-195-5p	28	GPR63	ENSG00000112218	see interaction	0.846	No
hsa-miR-195-5p	29	HID1	ENSG00000167861	see interaction	0.85	No
hsa-miR-195-5p	30	SLC15A4	ENSG00000139370	see interaction	0.893	Yes
hsa-miR-195-5p	31	WAPAL	ENSG00000062650	see interaction	0.871	Yes
hsa-miR-195-5p	32	RNF43	ENSG00000108375	see interaction	0.82	Yes
hsa-miR-195-5p	33	SLC38A6	ENSG00000139974	see interaction	0.893	No
hsa-miR-195-5p	34	PTPN3	ENSG00000070159	see interaction	0.99	Yes
hsa-miR-195-5p	35	PHF19	ENSG00000119403	see interaction	0.956	No
hsa-miR-195-5p	36	RP11-468E2.2	ENSG00000259522	see interaction	0.926	No
hsa-miR-195-5p	37	MYBL1	ENSG00000185697	see interaction	0.986	No
hsa-miR-195-5p	38	ANKRD13B	ENSG00000198720	see interaction	0.902	No
hsa-miR-195-5p	39	ZNF423	ENSG00000102935	see interaction	0.94	No
hsa-miR-195-5p	40	RREB1	ENSG00000124782	see interaction	0.991	Yes
hsa-miR-195-5p	41	RAB9B	ENSG00000123570	see interaction	0.999	No
hsa-miR-195-5p	42	ARFGEF1	ENSG00000066777	see interaction	0.933	No
hsa-miR-195-5p	43	SLC4A10	ENSG00000144290	see interaction	0.879	No
hsa-miR-195-5p	44	ELL2	ENSG00000118985	see interaction	0.946	Yes
hsa-miR-195-5p	45	EDA	ENSG00000158813	see interaction	0.998	No
hsa-miR-195-5p	46	PDCD4	ENSG00000150593	see interaction	0.921	Yes
hsa-miR-195-5p	47	ZSCAN31	ENSG00000235109	see interaction	0.839	No
hsa-miR-195-5p	48	ADAMTS3	ENSG00000156140	see interaction	0.916	No
hsa-miR-195-5p	49	MMS19	ENSG00000155229	see interaction	0.909	No
hsa-miR-195-5p	50	ASB1	ENSG00000065802	see interaction	0.824	Yes
hsa-miR-195-5p	51	FUZ	ENSG00000010361	see interaction	0.89	No
hsa-miR-195-5p	52	OTX1	ENSG00000115507	see interaction	0.8	No
hsa-miR-195-5p	53	MYLK4	ENSG00000145949	see interaction	0.907	No
hsa-miR-195-5p	54	UROS	ENSG00000188690	see interaction	0.863	No
hsa-miR-195-5p	55	EXT1	ENSG00000182197	see interaction	0.865	No
hsa-miR-195-5p	56	LRP6	ENSG00000070018	see interaction	0.954	No
hsa-miR-195-5p	57	SNX11	ENSG00000002919	see interaction	0.839	No
hsa-miR-195-5p	58	KIF5A	ENSG00000155980	see interaction	0.988	No
hsa-miR-195-5p	59	DENND4A	ENSG00000174485	see interaction	0.946	No
hsa-miR-195-5p	60	YWHAH	ENSG00000128245	see interaction	0.828	No
hsa-miR-195-5p	61	PTGFR	ENSG00000122420	see interaction	0.981	No
hsa-miR-195-5p	62	CBFA2T3	ENSG00000129993	see interaction	0.922	No
hsa-miR-195-5p	63	FAM189A1	ENSG00000104059	see interaction	0.819	No
hsa-miR-195-5p	64	MYB	ENSG00000118513	see interaction	0.998	Yes
hsa-miR-195-5p	65	ZBTB39	ENSG00000166860	see interaction	0.996	Yes
hsa-miR-195-5p	66	GLT1D1	ENSG00000151948	see interaction	0.917	No
hsa-miR-195-5p	67	WNT7A	ENSG00000154764	see interaction	0.996	No
hsa-miR-195-5p	68	WNK3	ENSG00000196632	see interaction	0.973	No
hsa-miR-195-5p	69	C8orf86	ENSG00000196166	see interaction	0.908	No
hsa-miR-195-5p	70	STOX2	ENSG00000173320	see interaction	0.997	No
hsa-miR-195-5p	71	GNA12	ENSG00000146535	see interaction	0.842	Yes
hsa-miR-195-5p	72	TACC1	ENSG00000147526	see interaction	0.91	Yes
hsa-miR-195-5p	73	DDX3Y	ENSG00000067048	see interaction	0.996	No
hsa-miR-195-5p	74	TTC39B	ENSG00000155158	see interaction	0.8	No
hsa-miR-195-5p	75	ZBTB44	ENSG00000196323	see interaction	0.949	No
hsa-miR-195-5p	76	SSR1	ENSG00000124783	see interaction	0.89	No
hsa-miR-195-5p	77	AREL1	ENSG00000119682	see interaction	0.91	Yes
hsa-miR-195-5p	78	ATXN7L3	ENSG00000087152	see interaction	0.98	Yes
hsa-miR-195-5p	79	ZDHHC22	ENSG00000177108	see interaction	0.816	No
hsa-miR-195-5p	80	SOS2	ENSG00000100485	see interaction	0.862	No
hsa-miR-195-5p	81	ACSL3	ENSG00000123983	see interaction	0.877	Yes
hsa-miR-195-5p	82	SPDYE3	ENSG00000214300	see interaction	0.869	No
hsa-miR-195-5p	83	PROM2	ENSG00000155066	see interaction	0.841	No
hsa-miR-195-5p	84	FAM135A	ENSG00000082269	see interaction	0.902	No
hsa-miR-195-5p	85	RAPGEFL1	ENSG00000108352	see interaction	0.903	No
hsa-miR-195-5p	86	SMAD2	ENSG00000175387	see interaction	0.846	Yes
hsa-miR-195-5p	87	PCDHA10	ENSG00000250120	see interaction	0.98	No
hsa-miR-195-5p	88	KCNN4	ENSG00000104783	see interaction	0.861	Yes
hsa-miR-195-5p	89	USP25	ENSG00000155313	see interaction	1	No
hsa-miR-195-5p	90	ARL2	ENSG00000213465	see interaction	0.991	Yes
hsa-miR-195-5p	91	CBX2	ENSG00000173894	see interaction	0.929	No
hsa-miR-195-5p	92	FBXO21	ENSG00000135108	see interaction	0.99	No
hsa-miR-195-5p	93	RBM12	ENSG00000244462	see interaction	0.951	Yes
hsa-miR-195-5p	94	SCAI	ENSG00000173611	see interaction	0.942	No
hsa-miR-195-5p	95	ISM2	ENSG00000100593	see interaction	0.872	No
hsa-miR-195-5p	96	CENPT	ENSG00000102901	see interaction	0.809	No
hsa-miR-195-5p	97	PDK4	ENSG00000004799	see interaction	0.811	No
hsa-miR-195-5p	98	CASP5	ENSG00000137757	see interaction	0.859	No
hsa-miR-195-5p	99	DIEXF	ENSG00000117597	see interaction	0.901	Yes
hsa-miR-195-5p	100	IP6K1	ENSG00000176095	see interaction	0.865	Yes
hsa-miR-195-5p	101	NAT8L	ENSG00000185818	see interaction	0.869	Yes
hsa-miR-195-5p	102	C6orf136	ENSG00000204564	see interaction	0.837	No
hsa-miR-195-5p	103	MAP1S	ENSG00000130479	see interaction	0.986	No
hsa-miR-195-5p	104	ADD2	ENSG00000075340	see interaction	0.858	No
hsa-miR-195-5p	105	CD80	ENSG00000121594	see interaction	0.877	No
hsa-miR-195-5p	106	UBE2V1	ENSG00000244687	see interaction	0.941	No
hsa-miR-195-5p	107	CDC14A	ENSG00000079335	see interaction	0.926	Yes
hsa-miR-195-5p	108	SRPRB	ENSG00000144867	see interaction	0.833	No
hsa-miR-195-5p	109	LRRK1	ENSG00000154237	see interaction	0.932	Yes
hsa-miR-195-5p	110	BTRC	ENSG00000166167	see interaction	0.999	Yes
hsa-miR-195-5p	111	KBTBD2	ENSG00000170852	see interaction	0.822	Yes
hsa-miR-195-5p	112	CSMD1	ENSG00000183117	see interaction	0.811	No
hsa-miR-195-5p	113	KIF1B	ENSG00000054523	see interaction	0.948	Yes
hsa-miR-195-5p	114	CDC37L1	ENSG00000106993	see interaction	0.999	Yes
hsa-miR-195-5p	115	LYRM5	ENSG00000205707	see interaction	0.821	No
hsa-miR-195-5p	116	RFWD2	ENSG00000143207	see interaction	0.999	No
hsa-miR-195-5p	117	SEL1L3	ENSG00000091490	see interaction	0.997	No
hsa-miR-195-5p	118	AGAP3	ENSG00000133612	see interaction	0.967	No
hsa-miR-195-5p	119	CYB561D1	ENSG00000174151	see interaction	0.856	No
hsa-miR-195-5p	120	RIC8B	ENSG00000111785	see interaction	0.801	No
hsa-miR-195-5p	121	DCAF8	ENSG00000132716	see interaction	0.991	No
hsa-miR-195-5p	122	PCDHA7	ENSG00000204963	see interaction	0.981	No
hsa-miR-195-5p	123	MAMSTR	ENSG00000176909	see interaction	0.937	No
hsa-miR-195-5p	124	MT1H	ENSG00000205358	see interaction	0.835	No
hsa-miR-195-5p	125	ESRRG	ENSG00000196482	see interaction	0.845	No
hsa-miR-195-5p	126	AATK	ENSG00000181409	see interaction	0.811	No
hsa-miR-195-5p	127	YOD1	ENSG00000180667	see interaction	0.882	No
hsa-miR-195-5p	128	ARL10	ENSG00000175414	see interaction	0.845	No
hsa-miR-195-5p	129	FBXW7	ENSG00000109670	see interaction	1	Yes
hsa-miR-195-5p	130	TRIM37	ENSG00000108395	see interaction	0.818	Yes
hsa-miR-195-5p	131	POLR3F	ENSG00000132664	see interaction	0.938	Yes
hsa-miR-195-5p	132	RNF123	ENSG00000164068	see interaction	0.853	No
hsa-miR-195-5p	133	C2orf42	ENSG00000115998	see interaction	0.896	No
hsa-miR-195-5p	134	PHACTR2	ENSG00000112419	see interaction	0.933	No
hsa-miR-195-5p	135	STK33	ENSG00000130413	see interaction	1	Yes
hsa-miR-195-5p	136	KAL1	ENSG00000011201	see interaction	0.842	No
hsa-miR-195-5p	137	SLC6A4	ENSG00000108576	see interaction	0.842	No
hsa-miR-195-5p	138	AGO3	ENSG00000126070	see interaction	0.959	No
hsa-miR-195-5p	139	RORB	ENSG00000198963	see interaction	0.843	No
hsa-miR-195-5p	140	ST8SIA3	ENSG00000177511	see interaction	0.971	Yes
hsa-miR-195-5p	141	HMGA1	ENSG00000137309	see interaction	0.917	Yes
hsa-miR-195-5p	142	CAPN6	ENSG00000077274	see interaction	0.879	No
hsa-miR-195-5p	143	MORC4	ENSG00000133131	see interaction	1	No
hsa-miR-195-5p	144	CCDC42B	ENSG00000186710	see interaction	0.818	No
hsa-miR-195-5p	145	CUL2	ENSG00000108094	see interaction	0.853	No
hsa-miR-195-5p	146	OMG	ENSG00000126861	see interaction	0.998	No
hsa-miR-195-5p	147	CASK	ENSG00000147044	see interaction	0.952	No
hsa-miR-195-5p	148	SLC25A37	ENSG00000147454	see interaction	0.992	No
hsa-miR-195-5p	149	PCDHA13	ENSG00000239389	see interaction	0.98	No
hsa-miR-195-5p	150	ANKRD52	ENSG00000139645	see interaction	0.814	Yes
hsa-miR-195-5p	151	WNT10B	ENSG00000169884	see interaction	0.988	No
hsa-miR-195-5p	152	TMEM184B	ENSG00000198792	see interaction	0.893	No
hsa-miR-195-5p	153	PDCD6IP	ENSG00000170248	see interaction	0.829	No
hsa-miR-195-5p	154	AC051642.1	ENSG00000215298	see interaction	0.999	No
hsa-miR-195-5p	155	SEL1L	ENSG00000071537	see interaction	0.836	No
hsa-miR-195-5p	156	NEK10	ENSG00000163491	see interaction	0.992	No
hsa-miR-195-5p	157	CPEB4	ENSG00000113742	see interaction	0.837	Yes
hsa-miR-195-5p	158	PWWP2B	ENSG00000171813	see interaction	0.826	Yes
hsa-miR-195-5p	159	SLC2A2	ENSG00000163581	see interaction	0.839	No
hsa-miR-195-5p	160	PCDHA1	ENSG00000204970	see interaction	0.98	No
hsa-miR-195-5p	161	PID1	ENSG00000153823	see interaction	0.885	No
hsa-miR-195-5p	162	KCNQ5	ENSG00000185760	see interaction	0.883	No
hsa-miR-195-5p	163	AP2B1	ENSG00000006125	see interaction	0.894	Yes
hsa-miR-195-5p	164	HLA-DQB2	ENSG00000232629	see interaction	0.801	No
hsa-miR-195-5p	165	SMURF2	ENSG00000108854	see interaction	0.893	Yes
hsa-miR-195-5p	166	WDFY4	ENSG00000128815	see interaction	0.947	No
hsa-miR-195-5p	167	PURA	ENSG00000185129	see interaction	0.974	Yes
hsa-miR-195-5p	168	MYO5B	ENSG00000167306	see interaction	0.833	No
hsa-miR-195-5p	169	IST1	ENSG00000182149	see interaction	0.888	Yes
hsa-miR-195-5p	170	MBOAT7	ENSG00000125505	see interaction	0.835	Yes
hsa-miR-195-5p	171	PAFAH1B1	ENSG00000007168	see interaction	0.935	Yes
hsa-miR-195-5p	172	ABCG4	ENSG00000172350	see interaction	0.828	No
hsa-miR-195-5p	173	CRHR1	ENSG00000120088	see interaction	0.809	No
hsa-miR-195-5p	174	TTC38	ENSG00000075234	see interaction	0.83	No
hsa-miR-195-5p	175	SH3RF2	ENSG00000156463	see interaction	0.847	No
hsa-miR-195-5p	176	COL24A1	ENSG00000171502	see interaction	0.945	No
hsa-miR-195-5p	177	LMBR1L	ENSG00000139636	see interaction	0.867	No
hsa-miR-195-5p	178	RP11-571M6.6	ENSG00000255737	see interaction	0.856	No
hsa-miR-195-5p	179	PTPN4	ENSG00000088179	see interaction	0.997	Yes
hsa-miR-195-5p	180	CCND2	ENSG00000118971	see interaction	0.988	Yes
hsa-miR-195-5p	181	PTPRR	ENSG00000153233	see interaction	0.953	No
hsa-miR-195-5p	182	PNPLA6	ENSG00000032444	see interaction	0.953	Yes
hsa-miR-195-5p	183	RPL14	ENSG00000188846	see interaction	0.957	No
hsa-miR-195-5p	184	TASP1	ENSG00000089123	see interaction	0.941	No
hsa-miR-195-5p	185	MIEF2	ENSG00000177427	see interaction	0.9	No
hsa-miR-195-5p	186	U2SURP	ENSG00000163714	see interaction	0.8	Yes
hsa-miR-195-5p	187	ARPP19	ENSG00000128989	see interaction	0.948	Yes
hsa-miR-195-5p	188	SPRED1	ENSG00000166068	see interaction	0.953	Yes
hsa-miR-195-5p	189	ANKRD34C	ENSG00000235711	see interaction	0.815	No
hsa-miR-195-5p	190	NRBP1	ENSG00000115216	see interaction	0.812	Yes
hsa-miR-195-5p	191	FRS2	ENSG00000166225	see interaction	0.807	Yes
hsa-miR-195-5p	192	CBX4	ENSG00000141582	see interaction	0.987	Yes
hsa-miR-195-5p	193	SNRK	ENSG00000163788	see interaction	0.96	Yes
hsa-miR-195-5p	194	CCDC83	ENSG00000150676	see interaction	0.915	No
hsa-miR-195-5p	195	CAPZA2	ENSG00000198898	see interaction	0.969	Yes
hsa-miR-195-5p	196	SYT10	ENSG00000110975	see interaction	0.897	No
hsa-miR-195-5p	197	EPB41L4B	ENSG00000095203	see interaction	0.962	No
hsa-miR-195-5p	198	PTPRD	ENSG00000153707	see interaction	0.971	No
hsa-miR-195-5p	199	ATXN7L1	ENSG00000146776	see interaction	0.989	No
hsa-miR-195-5p	200	FICD	ENSG00000198855	see interaction	0.988	No
hsa-miR-195-5p	201	DNAJC10	ENSG00000077232	see interaction	0.876	No
hsa-miR-195-5p	202	MNT	ENSG00000070444	see interaction	0.96	Yes
hsa-miR-195-5p	203	SETD1B	ENSG00000139718	see interaction	0.912	Yes
hsa-miR-195-5p	204	RAF1	ENSG00000132155	see interaction	0.971	No
hsa-miR-195-5p	205	CDCA4	ENSG00000170779	see interaction	0.99	Yes
hsa-miR-195-5p	206	SNRNP48	ENSG00000168566	see interaction	0.825	No
hsa-miR-195-5p	207	ATP7A	ENSG00000165240	see interaction	0.891	No
hsa-miR-195-5p	208	CHRD	ENSG00000090539	see interaction	0.954	No
hsa-miR-195-5p	209	GYLTL1B	ENSG00000165905	see interaction	0.953	Yes
hsa-miR-195-5p	210	WDR78	ENSG00000152763	see interaction	0.883	No
hsa-miR-195-5p	211	KCTD8	ENSG00000183783	see interaction	0.859	No
hsa-miR-195-5p	212	SLC4A4	ENSG00000080493	see interaction	0.991	No
hsa-miR-195-5p	213	ZNF536	ENSG00000198597	see interaction	0.953	No
hsa-miR-195-5p	214	KLHL2	ENSG00000109466	see interaction	0.863	No
hsa-miR-195-5p	215	ELAC1	ENSG00000141642	see interaction	0.879	No
hsa-miR-195-5p	216	PEX5	ENSG00000139197	see interaction	0.868	No
hsa-miR-195-5p	217	BCL2	ENSG00000171791	see interaction	0.983	Yes
hsa-miR-195-5p	218	FAM133B	ENSG00000234545	see interaction	0.906	No
hsa-miR-195-5p	219	C4orf26	ENSG00000174792	see interaction	0.89	No
hsa-miR-195-5p	220	RNF111	ENSG00000157450	see interaction	0.962	No
hsa-miR-195-5p	221	SYNJ1	ENSG00000159082	see interaction	0.807	No
hsa-miR-195-5p	222	RNF144B	ENSG00000137393	see interaction	0.868	No
hsa-miR-195-5p	223	STYX	ENSG00000198252	see interaction	0.953	Yes
hsa-miR-195-5p	224	IFT172	ENSG00000138002	see interaction	0.847	No
hsa-miR-195-5p	225	CCNF	ENSG00000162063	see interaction	0.827	No
hsa-miR-195-5p	226	MEOX2	ENSG00000106511	see interaction	0.928	No
hsa-miR-195-5p	227	SNTB2	ENSG00000168807	see interaction	0.837	Yes
hsa-miR-195-5p	228	PAPPA	ENSG00000182752	see interaction	1	Yes
hsa-miR-195-5p	229	ANKIB1	ENSG00000001629	see interaction	0.806	Yes
hsa-miR-195-5p	230	FAM83F	ENSG00000133477	see interaction	0.927	No
hsa-miR-195-5p	231	HIPK3	ENSG00000110422	see interaction	0.81	No
hsa-miR-195-5p	232	PPP6C	ENSG00000119414	see interaction	0.858	No
hsa-miR-195-5p	233	CAND1	ENSG00000111530	see interaction	0.867	Yes
hsa-miR-195-5p	234	INTS4	ENSG00000149262	see interaction	0.955	No
hsa-miR-195-5p	235	WNT4	ENSG00000162552	see interaction	0.983	No
hsa-miR-195-5p	236	ANKRD17	ENSG00000132466	see interaction	0.92	Yes
hsa-miR-195-5p	237	UBE4A	ENSG00000110344	see interaction	0.865	No
hsa-miR-195-5p	238	OOEP	ENSG00000203907	see interaction	0.92	Yes
hsa-miR-195-5p	239	FAM203A	ENSG00000235173	see interaction	0.932	No
hsa-miR-195-5p	240	DGCR2	ENSG00000070413	see interaction	0.906	No
hsa-miR-195-5p	241	SLC38A7	ENSG00000103042	see interaction	0.858	No
hsa-miR-195-5p	242	MIB1	ENSG00000101752	see interaction	0.876	Yes
hsa-miR-195-5p	243	DEPDC1B	ENSG00000035499	see interaction	0.916	No
hsa-miR-195-5p	244	IPPK	ENSG00000127080	see interaction	0.837	No
hsa-miR-195-5p	245	WEE1	ENSG00000166483	see interaction	1	Yes
hsa-miR-195-5p	246	CYP26B1	ENSG00000003137	see interaction	0.9	No
hsa-miR-195-5p	247	LAMP3	ENSG00000078081	see interaction	0.974	No
hsa-miR-195-5p	248	RFK	ENSG00000135002	see interaction	0.88	Yes
hsa-miR-195-5p	249	RP11-176H8.1	ENSG00000203546	see interaction	0.96	No
hsa-miR-195-5p	250	TNFSF13B	ENSG00000102524	see interaction	0.999	No
hsa-miR-195-5p	251	IGF1R	ENSG00000140443	see interaction	0.885	Yes
hsa-miR-195-5p	252	MINK1	ENSG00000141503	see interaction	0.965	No
hsa-miR-195-5p	253	ZYX	ENSG00000159840	see interaction	0.882	No
hsa-miR-195-5p	254	AGO4	ENSG00000134698	see interaction	0.882	Yes
hsa-miR-195-5p	255	ZFHX3	ENSG00000140836	see interaction	0.958	Yes
hsa-miR-195-5p	256	GNAI3	ENSG00000065135	see interaction	0.916	Yes
hsa-miR-195-5p	257	WWC1	ENSG00000113645	see interaction	0.939	No
hsa-miR-195-5p	258	LTBP3	ENSG00000168056	see interaction	0.923	No
hsa-miR-195-5p	259	TFAP2D	ENSG00000008197	see interaction	0.801	No
hsa-miR-195-5p	260	VAMP1	ENSG00000139190	see interaction	0.843	No
hsa-miR-195-5p	261	MT2A	ENSG00000125148	see interaction	0.885	No
hsa-miR-195-5p	262	VCL	ENSG00000035403	see interaction	0.841	No
hsa-miR-195-5p	263	PSKH1	ENSG00000159792	see interaction	0.897	Yes
hsa-miR-195-5p	264	MAP3K4	ENSG00000085511	see interaction	0.928	No
hsa-miR-195-5p	265	NHLRC2	ENSG00000196865	see interaction	0.97	Yes
hsa-miR-195-5p	266	PPP2R5C	ENSG00000078304	see interaction	0.85	Yes
hsa-miR-195-5p	267	RNF138	ENSG00000134758	see interaction	0.98	Yes
hsa-miR-195-5p	268	NSMF	ENSG00000165802	see interaction	0.831	No
hsa-miR-195-5p	269	EXT2	ENSG00000151348	see interaction	0.949	No
hsa-miR-195-5p	270	SPTBN2	ENSG00000173898	see interaction	0.85	No
hsa-miR-195-5p	271	LRIG1	ENSG00000144749	see interaction	0.892	Yes
hsa-miR-195-5p	272	CACUL1	ENSG00000151893	see interaction	0.998	Yes
hsa-miR-195-5p	273	ENSA	ENSG00000143420	see interaction	0.848	No
hsa-miR-195-5p	274	PPP1R12B	ENSG00000077157	see interaction	0.852	No
hsa-miR-195-5p	275	CDK5R1	ENSG00000176749	see interaction	0.994	Yes
hsa-miR-195-5p	276	UBE2J1	ENSG00000198833	see interaction	0.806	No
hsa-miR-195-5p	277	FAM91A1	ENSG00000176853	see interaction	0.977	No
hsa-miR-195-5p	278	EED	ENSG00000074266	see interaction	0.813	No
hsa-miR-195-5p	279	CD2AP	ENSG00000198087	see interaction	0.997	Yes
hsa-miR-195-5p	280	THAP6	ENSG00000174796	see interaction	0.829	No
hsa-miR-195-5p	281	PCDHA11	ENSG00000249158	see interaction	0.976	No
hsa-miR-195-5p	282	UBE2I	ENSG00000103275	see interaction	0.845	No
hsa-miR-195-5p	283	NDP	ENSG00000124479	see interaction	0.941	No
hsa-miR-195-5p	284	RET	ENSG00000165731	see interaction	0.812	No
hsa-miR-195-5p	285	CDK6	ENSG00000105810	see interaction	0.827	Yes
hsa-miR-195-5p	286	FAM65B	ENSG00000111913	see interaction	0.929	No
hsa-miR-195-5p	287	C1orf21	ENSG00000116667	see interaction	1	No
hsa-miR-195-5p	288	IPO7	ENSG00000205339	see interaction	0.998	Yes
hsa-miR-195-5p	289	DDX3X	ENSG00000215301	see interaction	0.995	No
hsa-miR-195-5p	290	INO80C	ENSG00000153391	see interaction	0.852	No
hsa-miR-195-5p	291	CNNM2	ENSG00000148842	see interaction	0.832	No
hsa-miR-195-5p	292	TCP1	ENSG00000120438	see interaction	0.967	Yes
hsa-miR-195-5p	293	USP15	ENSG00000135655	see interaction	0.964	No
hsa-miR-195-5p	294	CPD	ENSG00000108582	see interaction	0.827	No
hsa-miR-195-5p	295	OXSM	ENSG00000151093	see interaction	0.858	No
hsa-miR-195-5p	296	SNIP1	ENSG00000163877	see interaction	0.828	No
hsa-miR-195-5p	297	TPM3	ENSG00000143549	see interaction	0.814	No
hsa-miR-195-5p	298	STXBP3	ENSG00000116266	see interaction	0.906	Yes
hsa-miR-195-5p	299	NAA15	ENSG00000164134	see interaction	0.93	No
hsa-miR-195-5p	300	CNKSR2	ENSG00000149970	see interaction	0.879	No
hsa-miR-195-5p	301	SLC9A6	ENSG00000198689	see interaction	0.877	No
hsa-miR-195-5p	302	DHX57	ENSG00000163214	see interaction	0.985	No
hsa-miR-195-5p	303	TBC1D19	ENSG00000109680	see interaction	0.821	No
hsa-miR-195-5p	304	TAOK1	ENSG00000160551	see interaction	0.802	Yes
hsa-miR-195-5p	305	KCNMB1	ENSG00000145936	see interaction	0.87	No
hsa-miR-195-5p	306	PLAGL1	ENSG00000118495	see interaction	0.888	No
hsa-miR-195-5p	307	EPHA7	ENSG00000135333	see interaction	0.994	No
hsa-miR-195-5p	308	CAPRIN1	ENSG00000135387	see interaction	0.928	Yes
hsa-miR-195-5p	309	LYPLAL1	ENSG00000143353	see interaction	0.857	No
hsa-miR-195-5p	310	PQLC2	ENSG00000040487	see interaction	0.897	No
hsa-miR-195-5p	311	ABI2	ENSG00000138443	see interaction	0.907	Yes
hsa-miR-195-5p	312	PLEKHG4	ENSG00000196155	see interaction	0.93	No
hsa-miR-195-5p	313	FSD2	ENSG00000186628	see interaction	0.821	No
hsa-miR-195-5p	314	HAUS3	ENSG00000214367	see interaction	0.901	No
hsa-miR-195-5p	315	ZNF622	ENSG00000173545	see interaction	0.982	Yes
hsa-miR-195-5p	316	TXNRD3	ENSG00000197763	see interaction	0.575	No
hsa-miR-195-5p	317	PTH	ENSG00000152266	see interaction	0.994	No
hsa-miR-195-5p	318	ADORA2A	ENSG00000128271	see interaction	0.832	No
hsa-miR-195-5p	319	NAPG	ENSG00000134265	see interaction	0.923	Yes
hsa-miR-195-5p	320	CHEK1	ENSG00000149554	see interaction	0.998	No
hsa-miR-195-5p	321	TTC12	ENSG00000149292	see interaction	0.847	No
hsa-miR-195-5p	322	SFXN2	ENSG00000156398	see interaction	0.835	No
hsa-miR-195-5p	323	FAM221A	ENSG00000188732	see interaction	0.889	No
hsa-miR-195-5p	324	SOCS6	ENSG00000170677	see interaction	0.993	Yes
hsa-miR-195-5p	325	TNRC6B	ENSG00000100354	see interaction	0.993	Yes
hsa-miR-195-5p	326	LRIG2	ENSG00000198799	see interaction	0.807	No
hsa-miR-195-5p	327	ADAMTS12	ENSG00000151388	see interaction	0.953	No
hsa-miR-195-5p	328	LITAF	ENSG00000189067	see interaction	0.967	No
hsa-miR-195-5p	329	PPP1R11	ENSG00000204619	see interaction	0.991	Yes
hsa-miR-195-5p	330	PRRC2C	ENSG00000117523	see interaction	0.998	Yes
hsa-miR-195-5p	331	GHR	ENSG00000112964	see interaction	0.99	No
hsa-miR-195-5p	332	ASH1L	ENSG00000116539	see interaction	1	Yes
hsa-miR-195-5p	333	USP19	ENSG00000172046	see interaction	0.812	No
hsa-miR-195-5p	334	HLA-F	ENSG00000204642	see interaction	0.949	No
hsa-miR-195-5p	335	ZNF548	ENSG00000188785	see interaction	0.894	No
hsa-miR-195-5p	336	GRM2	ENSG00000164082	see interaction	0.875	No
hsa-miR-195-5p	337	MT1G	ENSG00000125144	see interaction	0.9	No
hsa-miR-195-5p	338	RECK	ENSG00000122707	see interaction	0.996	Yes
hsa-miR-195-5p	339	NLRX1	ENSG00000160703	see interaction	0.958	No
hsa-miR-195-5p	340	DAGLA	ENSG00000134780	see interaction	0.875	No
hsa-miR-195-5p	341	DHRS7	ENSG00000100612	see interaction	0.957	No
hsa-miR-195-5p	342	ZNF317	ENSG00000130803	see interaction	0.888	No
hsa-miR-195-5p	343	DCAF7	ENSG00000136485	see interaction	0.859	Yes
hsa-miR-195-5p	344	IKBKB	ENSG00000104365	see interaction	0.913	Yes
hsa-miR-195-5p	345	ZNF436	ENSG00000125945	see interaction	0.823	No
hsa-miR-195-5p	346	RBMS1	ENSG00000153250	see interaction	0.982	Yes
hsa-miR-195-5p	347	TEX19	ENSG00000182459	see interaction	0.851	No
hsa-miR-195-5p	348	TM6SF1	ENSG00000136404	see interaction	0.845	No
hsa-miR-195-5p	349	TRANK1	ENSG00000168016	see interaction	0.94	No
hsa-miR-195-5p	350	EZH1	ENSG00000108799	see interaction	0.896	Yes
hsa-miR-195-5p	351	ARL8B	ENSG00000134108	see interaction	0.847	Yes
hsa-miR-195-5p	352	HECTD1	ENSG00000092148	see interaction	0.891	Yes
hsa-miR-195-5p	353	ATG14	ENSG00000126775	see interaction	0.867	No
hsa-miR-195-5p	354	ASAP1	ENSG00000153317	see interaction	0.851	Yes
hsa-miR-195-5p	355	ZDHHC16	ENSG00000171307	see interaction	0.822	No
hsa-miR-195-5p	356	ZBTB46	ENSG00000130584	see interaction	0.928	Yes
hsa-miR-195-5p	357	RNF10	ENSG00000022840	see interaction	0.828	No
hsa-miR-195-5p	358	KIAA1524	ENSG00000163507	see interaction	0.843	No
hsa-miR-195-5p	359	MAPK1IP1L	ENSG00000168175	see interaction	0.809	No
hsa-miR-195-5p	360	GREB1L	ENSG00000141449	see interaction	0.988	No
hsa-miR-195-5p	361	ACVR2B	ENSG00000114739	see interaction	0.984	No
hsa-miR-195-5p	362	MKX	ENSG00000150051	see interaction	0.809	No
hsa-miR-195-5p	363	FAM57B	ENSG00000149926	see interaction	0.953	No
hsa-miR-195-5p	364	PCGF5	ENSG00000180628	see interaction	0.946	No
hsa-miR-195-5p	365	KIF16B	ENSG00000089177	see interaction	0.887	No
hsa-miR-195-5p	366	SLC2A3	ENSG00000059804	see interaction	0.998	Yes
hsa-miR-195-5p	367	NOVA1	ENSG00000139910	see interaction	0.868	No
hsa-miR-195-5p	368	CLCN4	ENSG00000073464	see interaction	0.889	No
hsa-miR-195-5p	369	NOS1	ENSG00000089250	see interaction	0.997	No
hsa-miR-195-5p	370	XPO7	ENSG00000130227	see interaction	0.979	Yes
hsa-miR-195-5p	371	ZACN	ENSG00000186919	see interaction	0.811	No
hsa-miR-195-5p	372	ANKS1A	ENSG00000064999	see interaction	0.904	No
hsa-miR-195-5p	373	TICRR	ENSG00000140534	see interaction	0.881	No
hsa-miR-195-5p	374	LLGL2	ENSG00000073350	see interaction	0.831	No
hsa-miR-195-5p	375	STRIP1	ENSG00000143093	see interaction	0.898	Yes
hsa-miR-195-5p	376	ETNK1	ENSG00000139163	see interaction	0.899	No
hsa-miR-195-5p	377	MOB3B	ENSG00000120162	see interaction	0.998	No
hsa-miR-195-5p	378	PISD	ENSG00000241878	see interaction	0.956	No
hsa-miR-195-5p	379	PCDHA2	ENSG00000204969	see interaction	0.98	No
hsa-miR-195-5p	380	CADM1	ENSG00000182985	see interaction	0.896	No
hsa-miR-195-5p	381	SH3GL2	ENSG00000107295	see interaction	0.914	No
hsa-miR-195-5p	382	ABCF2	ENSG00000033050	see interaction	0.802	Yes
hsa-miR-195-5p	383	ZNF697	ENSG00000143067	see interaction	0.861	Yes
hsa-miR-195-5p	384	RUNDC3B	ENSG00000105784	see interaction	0.972	No
hsa-miR-195-5p	385	RAB11FIP2	ENSG00000107560	see interaction	0.937	No
hsa-miR-195-5p	386	KIAA1432	ENSG00000107036	see interaction	0.988	Yes
hsa-miR-195-5p	387	SLC30A8	ENSG00000164756	see interaction	0.828	Yes
hsa-miR-195-5p	388	SFXN1	ENSG00000164466	see interaction	0.901	No
hsa-miR-195-5p	389	SENP2	ENSG00000163904	see interaction	0.802	No
hsa-miR-195-5p	390	ISLR	ENSG00000129009	see interaction	0.972	No
hsa-miR-195-5p	391	GTDC1	ENSG00000121964	see interaction	0.852	No
hsa-miR-195-5p	392	NAV1	ENSG00000134369	see interaction	0.914	Yes
hsa-miR-195-5p	393	SLC5A3	ENSG00000198743	see interaction	0.833	No
hsa-miR-195-5p	394	ATP5G3	ENSG00000154518	see interaction	0.916	Yes
hsa-miR-195-5p	395	CD28	ENSG00000178562	see interaction	0.88	No
hsa-miR-195-5p	396	RIF1	ENSG00000080345	see interaction	0.852	Yes
hsa-miR-195-5p	397	RAB30	ENSG00000137502	see interaction	0.837	No
hsa-miR-195-5p	398	RUNX1T1	ENSG00000079102	see interaction	0.844	No
hsa-miR-195-5p	399	CCDC38	ENSG00000165972	see interaction	0.916	No
hsa-miR-195-5p	400	AGO1	ENSG00000092847	see interaction	0.983	Yes
hsa-miR-195-5p	401	SLIT2	ENSG00000145147	see interaction	0.999	Yes
hsa-miR-195-5p	402	AR	ENSG00000169083	see interaction	0.86	No
hsa-miR-195-5p	403	RAB3IP	ENSG00000127328	see interaction	0.8	No
hsa-miR-195-5p	404	BTG2	ENSG00000159388	see interaction	0.834	Yes
hsa-miR-195-5p	405	ARFGAP2	ENSG00000149182	see interaction	0.866	No
hsa-miR-195-5p	406	SLC24A3	ENSG00000185052	see interaction	0.879	No
hsa-miR-195-5p	407	RP11-886H22.1	ENSG00000266997	see interaction	0.927	No
hsa-miR-195-5p	408	FZD10	ENSG00000111432	see interaction	0.997	No
hsa-miR-195-5p	409	SLC20A2	ENSG00000168575	see interaction	0.998	Yes
hsa-miR-195-5p	410	CCND1	ENSG00000110092	see interaction	0.854	Yes
hsa-miR-195-5p	411	LRP2	ENSG00000081479	see interaction	0.838	No
hsa-miR-195-5p	412	FNDC3B	ENSG00000075420	see interaction	0.844	Yes
hsa-miR-195-5p	413	CNTN6	ENSG00000134115	see interaction	0.845	No
hsa-miR-195-5p	414	EIF4E	ENSG00000151247	see interaction	0.809	No
hsa-miR-195-5p	415	AP3B1	ENSG00000132842	see interaction	0.821	No
hsa-miR-195-5p	416	SPEN	ENSG00000065526	see interaction	0.947	Yes
hsa-miR-195-5p	417	SCN2A	ENSG00000136531	see interaction	0.806	No
hsa-miR-195-5p	418	VTI1B	ENSG00000100568	see interaction	0.845	Yes
hsa-miR-195-5p	419	DVL1	ENSG00000107404	see interaction	0.854	No
hsa-miR-195-5p	420	PPT1	ENSG00000131238	see interaction	0.806	Yes
hsa-miR-195-5p	421	NEBL	ENSG00000078114	see interaction	0.941	No
hsa-miR-195-5p	422	CC2D1B	ENSG00000154222	see interaction	0.929	No
hsa-miR-195-5p	423	BICD1	ENSG00000151746	see interaction	0.983	No
hsa-miR-195-5p	424	AXIN2	ENSG00000168646	see interaction	0.84	No
hsa-miR-195-5p	425	SBNO1	ENSG00000139697	see interaction	0.806	No
hsa-miR-195-5p	426	RP11-287D1.3	ENSG00000264324	see interaction	0.915	No
hsa-miR-195-5p	427	CTTNBP2	ENSG00000077063	see interaction	1	No
hsa-miR-195-5p	428	TTC30A	ENSG00000197557	see interaction	0.878	No
hsa-miR-195-5p	429	ARL3	ENSG00000138175	see interaction	0.923	No
hsa-miR-195-5p	430	PRPH2	ENSG00000112619	see interaction	0.823	No
hsa-miR-195-5p	431	FAM179B	ENSG00000198718	see interaction	0.961	No
hsa-miR-195-5p	432	NUFIP2	ENSG00000108256	see interaction	0.898	Yes
hsa-miR-195-5p	433	RAPGEF2	ENSG00000109756	see interaction	0.855	No
hsa-miR-195-5p	434	SLC4A7	ENSG00000033867	see interaction	0.862	No
hsa-miR-195-5p	435	HSDL2	ENSG00000119471	see interaction	0.84	Yes
hsa-miR-195-5p	436	DYNC1LI2	ENSG00000135720	see interaction	0.977	No
hsa-miR-195-5p	437	IFRD2	ENSG00000214706	see interaction	0.804	No
hsa-miR-195-5p	438	U2AF1L4	ENSG00000161265	see interaction	0.832	No
hsa-miR-195-5p	439	SYDE2	ENSG00000097096	see interaction	0.883	No
hsa-miR-195-5p	440	GK	ENSG00000198814	see interaction	0.891	No
hsa-miR-195-5p	441	HELZ	ENSG00000198265	see interaction	0.988	No
hsa-miR-195-5p	442	E2F3	ENSG00000112242	see interaction	0.995	Yes
hsa-miR-195-5p	443	MT1X	ENSG00000187193	see interaction	0.918	No
hsa-miR-195-5p	444	AGA	ENSG00000038002	see interaction	0.818	No
hsa-miR-195-5p	445	C8orf4	ENSG00000176907	see interaction	0.844	No
hsa-miR-195-5p	446	ATRIP	ENSG00000164053	see interaction	0.963	No
hsa-miR-195-5p	447	MAPK8	ENSG00000107643	see interaction	0.92	Yes
hsa-miR-195-5p	448	BTLA	ENSG00000186265	see interaction	0.92	No
hsa-miR-195-5p	449	ATL2	ENSG00000119787	see interaction	0.991	No
hsa-miR-195-5p	450	RQCD1	ENSG00000144580	see interaction	0.879	No
hsa-miR-195-5p	451	PPAP2B	ENSG00000162407	see interaction	0.859	No
hsa-miR-195-5p	452	CASR	ENSG00000036828	see interaction	0.897	No
hsa-miR-195-5p	453	PAG1	ENSG00000076641	see interaction	0.915	Yes
hsa-miR-195-5p	454	CREBRF	ENSG00000164463	see interaction	0.968	Yes
hsa-miR-195-5p	455	RNF24	ENSG00000101236	see interaction	0.855	No
hsa-miR-195-5p	456	MED26	ENSG00000105085	see interaction	0.999	No
hsa-miR-195-5p	457	ACTR2	ENSG00000138071	see interaction	0.93	Yes
hsa-miR-195-5p	458	SLC9A8	ENSG00000197818	see interaction	0.931	No
hsa-miR-195-5p	459	SRPK1	ENSG00000096063	see interaction	0.89	No
hsa-miR-195-5p	460	DEDD	ENSG00000158796	see interaction	0.913	No
hsa-miR-195-5p	461	SON	ENSG00000159140	see interaction	0.976	Yes
hsa-miR-195-5p	462	AVIL	ENSG00000135407	see interaction	0.818	No
hsa-miR-195-5p	463	TMEM178B	ENSG00000261115	see interaction	0.893	No
hsa-miR-195-5p	464	CTDSPL	ENSG00000144677	see interaction	0.815	No
hsa-miR-195-5p	465	LGR6	ENSG00000133067	see interaction	0.911	No
hsa-miR-195-5p	466	DOCK5	ENSG00000147459	see interaction	0.881	No
hsa-miR-195-5p	467	PPM1A	ENSG00000100614	see interaction	0.844	No
hsa-miR-195-5p	468	CDC14B	ENSG00000081377	see interaction	0.95	No
hsa-miR-195-5p	469	PSAT1	ENSG00000135069	see interaction	0.88	Yes
hsa-miR-195-5p	470	ABHD16A	ENSG00000204427	see interaction	0.801	No
hsa-miR-195-5p	471	VEZT	ENSG00000028203	see interaction	0.868	Yes
hsa-miR-195-5p	472	PCDHAC2	ENSG00000243232	see interaction	0.98	No
hsa-miR-195-5p	473	WSB1	ENSG00000109046	see interaction	0.909	Yes
hsa-miR-195-5p	474	SPRYD3	ENSG00000167778	see interaction	0.95	Yes
hsa-miR-195-5p	475	WDR19	ENSG00000157796	see interaction	0.903	No
hsa-miR-195-5p	476	TRIM9	ENSG00000100505	see interaction	0.833	No
hsa-miR-195-5p	477	GSG1	ENSG00000111305	see interaction	0.809	No
hsa-miR-195-5p	478	PCDHA12	ENSG00000251664	see interaction	0.98	No
hsa-miR-195-5p	479	PPP2R1A	ENSG00000105568	see interaction	0.85	Yes
hsa-miR-195-5p	480	SLC6A11	ENSG00000132164	see interaction	0.801	No
hsa-miR-195-5p	481	KANK1	ENSG00000107104	see interaction	0.907	No
hsa-miR-195-5p	482	RRAGA	ENSG00000155876	see interaction	0.819	Yes
hsa-miR-195-5p	483	SKIL	ENSG00000136603	see interaction	0.834	Yes
hsa-miR-195-5p	484	UNC80	ENSG00000144406	see interaction	0.972	No
hsa-miR-195-5p	485	DLL1	ENSG00000198719	see interaction	0.928	Yes
hsa-miR-195-5p	486	SRPR	ENSG00000182934	see interaction	0.99	Yes
hsa-miR-195-5p	487	DMTF1	ENSG00000135164	see interaction	0.876	Yes
hsa-miR-195-5p	488	EIF2S3L	ENSG00000180574	see interaction	0.88	No
hsa-miR-195-5p	489	CBX6	ENSG00000183741	see interaction	0.913	Yes
hsa-miR-195-5p	490	ZNF773	ENSG00000152439	see interaction	0.879	No
hsa-miR-195-5p	491	SPRTN	ENSG00000010072	see interaction	0.818	Yes
hsa-miR-195-5p	492	MAFK	ENSG00000198517	see interaction	0.983	Yes
hsa-miR-195-5p	493	ZMYM2	ENSG00000121741	see interaction	0.995	No
hsa-miR-195-5p	494	SMURF1	ENSG00000198742	see interaction	1	No
hsa-miR-195-5p	495	SLC11A2	ENSG00000110911	see interaction	0.999	Yes
hsa-miR-195-5p	496	C3orf27	ENSG00000198685	see interaction	0.864	No
hsa-miR-195-5p	497	ARHGDIA	ENSG00000141522	see interaction	0.808	Yes
hsa-miR-195-5p	498	MYO5A	ENSG00000197535	see interaction	0.812	Yes
hsa-miR-195-5p	499	RPLP0	ENSG00000089157	see interaction	0.842	No
hsa-miR-195-5p	500	EIF4B	ENSG00000063046	see interaction	0.861	No
hsa-miR-195-5p	501	GABARAPL1	ENSG00000139112	see interaction	0.822	No
hsa-miR-195-5p	502	BTBD9	ENSG00000183826	see interaction	0.945	Yes
hsa-miR-195-5p	503	SHISA5	ENSG00000164054	see interaction	0.844	Yes
hsa-miR-195-5p	504	RAD51C	ENSG00000108384	see interaction	0.964	Yes
hsa-miR-195-5p	505	DENND6A	ENSG00000174839	see interaction	0.953	No
hsa-miR-195-5p	506	NOL4L	ENSG00000197183	see interaction	0.964	Yes
hsa-miR-195-5p	507	FOSL2	ENSG00000075426	see interaction	0.997	Yes
hsa-miR-195-5p	508	UBE2Q1	ENSG00000160714	see interaction	0.981	No
hsa-miR-195-5p	509	CACNA1E	ENSG00000198216	see interaction	0.913	No
hsa-miR-195-5p	510	MMD	ENSG00000108960	see interaction	0.813	Yes
hsa-miR-195-5p	511	CMTM4	ENSG00000183723	see interaction	0.872	Yes
hsa-miR-195-5p	512	C14orf37	ENSG00000139971	see interaction	0.94	No
hsa-miR-195-5p	513	ESCO1	ENSG00000141446	see interaction	0.974	No
hsa-miR-195-5p	514	SIRT4	ENSG00000089163	see interaction	0.954	No
hsa-miR-195-5p	515	SEC24A	ENSG00000113615	see interaction	0.912	No
hsa-miR-195-5p	516	PIK3R1	ENSG00000145675	see interaction	0.986	No
hsa-miR-195-5p	517	ZNF362	ENSG00000160094	see interaction	0.987	No
hsa-miR-195-5p	518	BCAP29	ENSG00000075790	see interaction	0.972	Yes
hsa-miR-195-5p	519	SREK1	ENSG00000153914	see interaction	0.999	Yes
hsa-miR-195-5p	520	SKI	ENSG00000157933	see interaction	0.992	Yes
hsa-miR-195-5p	521	SEMA3D	ENSG00000153993	see interaction	0.9	No
hsa-miR-195-5p	522	MOB4	ENSG00000115540	see interaction	0.982	Yes
hsa-miR-195-5p	523	WDTC1	ENSG00000142784	see interaction	0.844	No
hsa-miR-195-5p	524	SLC13A3	ENSG00000158296	see interaction	0.925	No
hsa-miR-195-5p	525	CPEB2	ENSG00000137449	see interaction	1	Yes
hsa-miR-195-5p	526	CNKSR3	ENSG00000153721	see interaction	0.881	Yes
hsa-miR-195-5p	527	TMCC1	ENSG00000172765	see interaction	0.981	Yes
hsa-miR-195-5p	528	RBM24	ENSG00000112183	see interaction	0.831	No
hsa-miR-195-5p	529	CDC42SE2	ENSG00000158985	see interaction	0.924	Yes
hsa-miR-195-5p	530	C6ORF174	ENSG00000255330	see interaction	0.837	No
hsa-miR-195-5p	531	CDAN1	ENSG00000140326	see interaction	0.934	No
hsa-miR-195-5p	532	ACVR2A	ENSG00000121989	see interaction	0.99	Yes
hsa-miR-195-5p	533	PRKAR2A	ENSG00000114302	see interaction	0.876	Yes
hsa-miR-195-5p	534	RFX3	ENSG00000080298	see interaction	0.988	No
hsa-miR-195-5p	535	ZSWIM3	ENSG00000132801	see interaction	0.841	No
hsa-miR-195-5p	536	FAM81A	ENSG00000157470	see interaction	0.987	No
hsa-miR-195-5p	537	CHAC1	ENSG00000128965	see interaction	0.99	Yes
hsa-miR-195-5p	538	TMEM74B	ENSG00000125895	see interaction	0.997	No
hsa-miR-195-5p	539	AGPAT6	ENSG00000158669	see interaction	0.853	No
hsa-miR-195-5p	540	FXR1	ENSG00000114416	see interaction	0.816	No
hsa-miR-195-5p	541	SLC12A2	ENSG00000064651	see interaction	0.946	No
hsa-miR-195-5p	542	DNM1L	ENSG00000087470	see interaction	0.984	Yes
hsa-miR-195-5p	543	ENTPD1	ENSG00000138185	see interaction	0.863	No
hsa-miR-195-5p	544	RIMKLB	ENSG00000166532	see interaction	0.931	No
hsa-miR-195-5p	545	DEPDC5	ENSG00000100150	see interaction	0.826	No
hsa-miR-195-5p	546	GLCE	ENSG00000138604	see interaction	0.806	Yes
hsa-miR-195-5p	547	INSR	ENSG00000171105	see interaction	0.944	No
hsa-miR-195-5p	548	OTUD4	ENSG00000164164	see interaction	0.926	Yes
hsa-miR-195-5p	549	TK2	ENSG00000166548	see interaction	0.83	No
hsa-miR-195-5p	550	ZNF429	ENSG00000197013	see interaction	0.927	No
hsa-miR-195-5p	551	SOX6	ENSG00000110693	see interaction	0.855	No
hsa-miR-195-5p	552	FGF2	ENSG00000138685	see interaction	1	Yes
hsa-miR-195-5p	553	SHOC2	ENSG00000108061	see interaction	0.924	No
hsa-miR-195-5p	554	LHX4	ENSG00000121454	see interaction	0.906	No
hsa-miR-195-5p	555	PMPCB	ENSG00000105819	see interaction	0.844	No
hsa-miR-195-5p	556	SLC25A22	ENSG00000177542	see interaction	0.897	Yes
hsa-miR-195-5p	557	MAP7	ENSG00000135525	see interaction	0.803	Yes
hsa-miR-195-5p	558	UBE2K	ENSG00000078140	see interaction	0.961	No
hsa-miR-195-5p	559	NUP50	ENSG00000093000	see interaction	0.934	No
hsa-miR-195-5p	560	LTBP4	ENSG00000090006	see interaction	0.899	No
hsa-miR-195-5p	561	ANO3	ENSG00000134343	see interaction	0.951	No
hsa-miR-195-5p	562	CACNA2D4	ENSG00000151062	see interaction	0.831	No
hsa-miR-195-5p	563	IPO4	ENSG00000196497	see interaction	0.972	No
hsa-miR-195-5p	564	SESN1	ENSG00000080546	see interaction	0.918	Yes
hsa-miR-195-5p	565	SIAH1	ENSG00000196470	see interaction	0.869	No
hsa-miR-195-5p	566	BCL2L2	ENSG00000129473	see interaction	0.896	Yes
hsa-miR-195-5p	567	FAM122A	ENSG00000187866	see interaction	0.818	No
hsa-miR-195-5p	568	ROR1	ENSG00000185483	see interaction	0.835	No
hsa-miR-195-5p	569	HSPA4L	ENSG00000164070	see interaction	0.953	No
hsa-miR-195-5p	570	FGF18	ENSG00000156427	see interaction	0.983	No
hsa-miR-195-5p	571	YRDC	ENSG00000196449	see interaction	0.977	Yes
hsa-miR-195-5p	572	SLC36A1	ENSG00000123643	see interaction	0.824	No
hsa-miR-195-5p	573	ELMOD1	ENSG00000110675	see interaction	0.863	No
hsa-miR-195-5p	574	CS	ENSG00000062485	see interaction	0.812	No
hsa-miR-195-5p	575	CARD10	ENSG00000100065	see interaction	0.806	No
hsa-miR-195-5p	576	AHCYL2	ENSG00000158467	see interaction	0.92	No
hsa-miR-195-5p	577	GRM7	ENSG00000196277	see interaction	0.866	No
hsa-miR-195-5p	578	CHD2	ENSG00000173575	see interaction	0.861	Yes
hsa-miR-195-5p	579	XKR4	ENSG00000206579	see interaction	0.885	No
hsa-miR-195-5p	580	NLGN1	ENSG00000169760	see interaction	0.887	No
hsa-miR-195-5p	581	TSC22D2	ENSG00000196428	see interaction	0.835	Yes
hsa-miR-195-5p	582	KIAA0247	ENSG00000100647	see interaction	0.838	No
hsa-miR-195-5p	583	BTAF1	ENSG00000095564	see interaction	0.986	Yes
hsa-miR-195-5p	584	PHKA1	ENSG00000067177	see interaction	0.941	Yes
hsa-miR-195-5p	585	SNCG	ENSG00000173267	see interaction	0.818	Yes
hsa-miR-195-5p	586	SYT3	ENSG00000213023	see interaction	0.992	No
hsa-miR-195-5p	587	DYNLL2	ENSG00000264364	see interaction	0.946	Yes
hsa-miR-195-5p	588	LSM11	ENSG00000155858	see interaction	0.999	Yes
hsa-miR-195-5p	589	KDSR	ENSG00000119537	see interaction	0.998	Yes
hsa-miR-195-5p	590	RNF152	ENSG00000176641	see interaction	0.81	No
hsa-miR-195-5p	591	CYP2S1	ENSG00000167600	see interaction	0.838	No
hsa-miR-195-5p	592	TENM2	ENSG00000145934	see interaction	0.999	No
hsa-miR-195-5p	593	SPAG7	ENSG00000091640	see interaction	0.903	No
hsa-miR-195-5p	594	CCL3L1	ENSG00000205021	see interaction	0.809	No
hsa-miR-195-5p	595	SRP72	ENSG00000174780	see interaction	0.806	No
hsa-miR-195-5p	596	RARS	ENSG00000113643	see interaction	0.998	Yes
hsa-miR-195-5p	597	THRB	ENSG00000151090	see interaction	0.91	No
hsa-miR-195-5p	598	PIGB	ENSG00000069943	see interaction	0.819	Yes
hsa-miR-195-5p	599	KLHDC8B	ENSG00000185909	see interaction	0.989	No
hsa-miR-195-5p	600	BNC2	ENSG00000173068	see interaction	0.836	Yes
hsa-miR-195-5p	601	KPNA3	ENSG00000102753	see interaction	0.863	No
hsa-miR-195-5p	602	UNC5B	ENSG00000107731	see interaction	0.802	No
hsa-miR-195-5p	603	KLC1	ENSG00000126214	see interaction	0.892	Yes
hsa-miR-195-5p	604	AKIRIN1	ENSG00000174574	see interaction	0.901	No
hsa-miR-195-5p	605	NRARP	ENSG00000198435	see interaction	0.828	No
hsa-miR-195-5p	606	TSEN2	ENSG00000154743	see interaction	0.974	No
hsa-miR-195-5p	607	LHX1	ENSG00000132130	see interaction	0.839	No
hsa-miR-195-5p	608	MBNL2	ENSG00000139793	see interaction	0.997	Yes
hsa-miR-195-5p	609	PRKAB2	ENSG00000131791	see interaction	0.804	Yes
hsa-miR-195-5p	610	PEX13	ENSG00000162928	see interaction	0.994	No
hsa-miR-195-5p	611	RPS6KA3	ENSG00000177189	see interaction	0.936	Yes
hsa-miR-195-5p	612	KCNJ2	ENSG00000123700	see interaction	0.965	No
hsa-miR-195-5p	613	C15orf57	ENSG00000128891	see interaction	0.813	No
hsa-miR-195-5p	614	NFE2L1	ENSG00000082641	see interaction	0.855	Yes
hsa-miR-195-5p	615	PCDHA5	ENSG00000204965	see interaction	0.98	No
hsa-miR-195-5p	616	SCOC	ENSG00000153130	see interaction	0.898	No
hsa-miR-195-5p	617	IGF1	ENSG00000017427	see interaction	0.864	No
hsa-miR-195-5p	618	CHAT	ENSG00000070748	see interaction	0.991	No
hsa-miR-195-5p	619	ARHGAP20	ENSG00000137727	see interaction	1	No
hsa-miR-195-5p	620	TLK1	ENSG00000198586	see interaction	1	Yes
hsa-miR-195-5p	621	DESI1	ENSG00000100418	see interaction	0.997	Yes
hsa-miR-195-5p	622	FCGRT	ENSG00000104870	see interaction	0.909	No
hsa-miR-195-5p	623	SELENBP1	ENSG00000143416	see interaction	0.864	No
hsa-miR-195-5p	624	TMEM245	ENSG00000106771	see interaction	0.83	Yes
hsa-miR-195-5p	625	MYT1L	ENSG00000186487	see interaction	0.963	No
hsa-miR-195-5p	626	ARL5B	ENSG00000165997	see interaction	0.829	Yes
hsa-miR-195-5p	627	PIGT	ENSG00000124155	see interaction	0.868	No
hsa-miR-195-5p	628	ACP2	ENSG00000134575	see interaction	0.837	Yes
hsa-miR-195-5p	629	TAX1BP1	ENSG00000106052	see interaction	0.814	No
hsa-miR-195-5p	630	FAM73A	ENSG00000180488	see interaction	0.919	Yes
hsa-miR-195-5p	631	CDK17	ENSG00000059758	see interaction	0.994	No
hsa-miR-195-5p	632	DCAF17	ENSG00000115827	see interaction	0.845	No
hsa-miR-195-5p	633	PLAG1	ENSG00000181690	see interaction	1	Yes
hsa-miR-195-5p	634	ATXN7L3B	ENSG00000253719	see interaction	0.836	Yes
hsa-miR-195-5p	635	REV3L	ENSG00000009413	see interaction	0.987	Yes
hsa-miR-195-5p	636	AKT3	ENSG00000117020	see interaction	1	Yes
hsa-miR-195-5p	637	PLSCR4	ENSG00000114698	see interaction	0.924	No
hsa-miR-195-5p	638	GOLGA1	ENSG00000136935	see interaction	0.895	Yes
hsa-miR-195-5p	639	BMPR1A	ENSG00000107779	see interaction	0.928	No
hsa-miR-195-5p	640	USP14	ENSG00000101557	see interaction	0.941	Yes
hsa-miR-195-5p	641	STARD13	ENSG00000133121	see interaction	0.821	Yes
hsa-miR-195-5p	642	DMPK	ENSG00000104936	see interaction	0.931	No
hsa-miR-195-5p	643	PPARGC1A	ENSG00000109819	see interaction	0.818	No
hsa-miR-195-5p	644	CYB561	ENSG00000008283	see interaction	0.813	No
hsa-miR-195-5p	645	BCL7A	ENSG00000110987	see interaction	0.891	No
hsa-miR-195-5p	646	ZFYVE20	ENSG00000131381	see interaction	0.863	Yes
hsa-miR-195-5p	647	NXPH1	ENSG00000122584	see interaction	0.867	No
hsa-miR-195-5p	648	WNT3A	ENSG00000154342	see interaction	1	Yes
hsa-miR-195-5p	649	PPT2	ENSG00000221988	see interaction	0.884	No
hsa-miR-195-5p	650	THUMPD2	ENSG00000138050	see interaction	0.801	No
hsa-miR-195-5p	651	CEACAM6	ENSG00000086548	see interaction	0.839	No
hsa-miR-195-5p	652	CCDC103	ENSG00000167131	see interaction	0.864	No
hsa-miR-195-5p	653	ESRRA	ENSG00000173153	see interaction	0.845	No
hsa-miR-195-5p	654	SH3BGRL2	ENSG00000198478	see interaction	0.877	Yes
hsa-miR-195-5p	655	FAM203B	ENSG00000230567	see interaction	0.93	No
hsa-miR-195-5p	656	CCNE1	ENSG00000105173	see interaction	1	Yes
hsa-miR-195-5p	657	TLL1	ENSG00000038295	see interaction	0.992	No
hsa-miR-195-5p	658	TNIK	ENSG00000154310	see interaction	0.846	No
hsa-miR-195-5p	659	C1orf220	ENSG00000213057	see interaction	0.837	No
hsa-miR-195-5p	660	CDC27	ENSG00000004897	see interaction	0.934	Yes
hsa-miR-195-5p	661	ELOVL7	ENSG00000164181	see interaction	0.808	No
hsa-miR-195-5p	662	PLXNA4	ENSG00000221866	see interaction	0.851	No
hsa-miR-195-5p	663	TMEM55B	ENSG00000165782	see interaction	0.949	Yes
hsa-miR-195-5p	664	FAM193B	ENSG00000146067	see interaction	0.93	No
hsa-miR-195-5p	665	PHLDA3	ENSG00000174307	see interaction	0.802	Yes
hsa-miR-195-5p	666	PLXNC1	ENSG00000136040	see interaction	0.933	No
hsa-miR-195-5p	667	RAB3B	ENSG00000169213	see interaction	0.867	No
hsa-miR-195-5p	668	SEH1L	ENSG00000085415	see interaction	0.951	No
hsa-miR-195-5p	669	PDIK1L	ENSG00000175087	see interaction	0.851	No
hsa-miR-195-5p	670	ACSL4	ENSG00000068366	see interaction	0.988	Yes
hsa-miR-195-5p	671	KIF18B	ENSG00000186185	see interaction	0.83	No
hsa-miR-195-5p	672	AQP11	ENSG00000178301	see interaction	0.986	No
hsa-miR-195-5p	673	CMC4	ENSG00000182712	see interaction	0.839	No
hsa-miR-195-5p	674	RLIM	ENSG00000131263	see interaction	0.939	No
hsa-miR-195-5p	675	NYNRIN	ENSG00000205978	see interaction	0.994	No
hsa-miR-195-5p	676	PLEKHA1	ENSG00000107679	see interaction	0.961	Yes
hsa-miR-195-5p	677	RNF8	ENSG00000112130	see interaction	0.849	No
hsa-miR-195-5p	678	OCRL	ENSG00000122126	see interaction	0.802	No
hsa-miR-195-5p	679	LIN7A	ENSG00000111052	see interaction	0.894	No
hsa-miR-195-5p	680	KMT2A	ENSG00000118058	see interaction	0.801	No
hsa-miR-195-5p	681	PCDHAC1	ENSG00000248383	see interaction	0.981	No
hsa-miR-195-5p	682	BZW1	ENSG00000082153	see interaction	0.898	Yes
hsa-miR-195-5p	683	CLDN2	ENSG00000165376	see interaction	0.843	No
hsa-miR-195-5p	684	STRC	ENSG00000242866	see interaction	0.892	No
hsa-miR-195-5p	685	ZNRF2	ENSG00000180233	see interaction	0.968	No
hsa-miR-195-5p	686	VPS37C	ENSG00000167987	see interaction	0.858	Yes
hsa-miR-195-5p	687	SLC7A2	ENSG00000003989	see interaction	0.801	No
hsa-miR-195-5p	688	2017-09-02	ENSG00000168385	see interaction	0.98	Yes
hsa-miR-195-5p	689	UBN2	ENSG00000157741	see interaction	0.992	Yes
hsa-miR-195-5p	690	ANXA11	ENSG00000122359	see interaction	0.85	Yes
hsa-miR-195-5p	691	USP44	ENSG00000136014	see interaction	0.914	No
hsa-miR-195-5p	692	CRADD	ENSG00000169372	see interaction	0.84	No
hsa-miR-195-5p	693	AKAP12	ENSG00000131016	see interaction	0.903	No
hsa-miR-195-5p	694	MAP2K1	ENSG00000169032	see interaction	0.968	No
hsa-miR-195-5p	695	UHMK1	ENSG00000152332	see interaction	0.899	Yes
hsa-miR-195-5p	696	IRAK2	ENSG00000134070	see interaction	0.963	No
hsa-miR-195-5p	697	IYD	ENSG00000009765	see interaction	0.836	No
hsa-miR-195-5p	698	AP5S1	ENSG00000125843	see interaction	0.897	No
hsa-miR-195-5p	699	EML6	ENSG00000214595	see interaction	0.931	No
hsa-miR-195-5p	700	LY9	ENSG00000122224	see interaction	0.99	Yes
hsa-miR-195-5p	701	TNRC6A	ENSG00000090905	see interaction	0.872	Yes
hsa-miR-195-5p	702	PCDHA8	ENSG00000204962	see interaction	0.98	No
hsa-miR-195-5p	703	USP9X	ENSG00000124486	see interaction	0.889	No
hsa-miR-195-5p	704	MON2	ENSG00000061987	see interaction	0.98	Yes
hsa-miR-195-5p	705	ZFHX4	ENSG00000091656	see interaction	0.955	No
hsa-miR-195-5p	706	TBP	ENSG00000112592	see interaction	0.866	Yes
hsa-miR-195-5p	707	COBLL1	ENSG00000082438	see interaction	0.902	No
hsa-miR-195-5p	708	MKNK1	ENSG00000079277	see interaction	0.988	No
hsa-miR-195-5p	709	AVL9	ENSG00000105778	see interaction	0.969	No
hsa-miR-195-5p	710	UBR3	ENSG00000144357	see interaction	0.992	Yes
hsa-miR-195-5p	711	SEMA6D	ENSG00000137872	see interaction	0.998	No
hsa-miR-195-5p	712	ATP4B	ENSG00000186009	see interaction	0.93	No
hsa-miR-195-5p	713	ELOVL6	ENSG00000170522	see interaction	0.97	No
hsa-miR-195-5p	714	TUBA4A	ENSG00000127824	see interaction	0.925	No
hsa-miR-195-5p	715	SLC39A10	ENSG00000196950	see interaction	0.854	No
hsa-miR-195-5p	716	SIPA1L2	ENSG00000116991	see interaction	0.995	No
hsa-miR-195-5p	717	TGIF2	ENSG00000118707	see interaction	0.974	Yes
hsa-miR-195-5p	718	TXNDC17	ENSG00000129235	see interaction	0.833	No
hsa-miR-195-5p	719	NAA25	ENSG00000111300	see interaction	0.845	No
hsa-miR-195-5p	720	HRSP12	ENSG00000132541	see interaction	0.821	No
hsa-miR-195-5p	721	COQ6	ENSG00000119723	see interaction	0.813	No
hsa-miR-195-5p	722	MYL6	ENSG00000092841	see interaction	0.91	No
hsa-miR-195-5p	723	CHRNA10	ENSG00000129749	see interaction	0.865	No
hsa-miR-195-5p	724	TMEM100	ENSG00000166292	see interaction	0.938	No
hsa-miR-195-5p	725	MYO1G	ENSG00000136286	see interaction	0.934	Yes
hsa-miR-195-5p	726	BCL11B	ENSG00000127152	see interaction	0.811	No
hsa-miR-195-5p	727	PEX12	ENSG00000108733	see interaction	0.867	No
hsa-miR-195-5p	728	KCNC2	ENSG00000166006	see interaction	0.902	No
hsa-miR-195-5p	729	GAREM	ENSG00000141441	see interaction	0.999	No
hsa-miR-195-5p	730	CUL3	ENSG00000036257	see interaction	0.814	No
hsa-miR-195-5p	731	WIF1	ENSG00000156076	see interaction	0.886	No
hsa-miR-195-5p	732	CACNA2D1	ENSG00000153956	see interaction	0.944	Yes
hsa-miR-195-5p	733	FAM214A	ENSG00000047346	see interaction	0.839	Yes
hsa-miR-195-5p	734	ATP2A2	ENSG00000174437	see interaction	0.922	Yes
hsa-miR-195-5p	735	LUZP1	ENSG00000169641	see interaction	0.909	No
hsa-miR-195-5p	736	ZBTB34	ENSG00000177125	see interaction	1	Yes
hsa-miR-195-5p	737	SMAD7	ENSG00000101665	see interaction	0.999	Yes
hsa-miR-195-5p	738	PAFAH1B2	ENSG00000168092	see interaction	0.967	Yes
hsa-miR-195-5p	739	KIF1C	ENSG00000129250	see interaction	0.913	No
hsa-miR-195-5p	740	EYA1	ENSG00000104313	see interaction	0.986	No
hsa-miR-195-5p	741	LEPREL1	ENSG00000090530	see interaction	0.825	No
hsa-miR-195-5p	742	C17orf59	ENSG00000196544	see interaction	0.954	No
hsa-miR-195-5p	743	ZNF367	ENSG00000165244	see interaction	0.879	Yes
hsa-miR-195-5p	744	PCDHA4	ENSG00000204967	see interaction	0.98	No
hsa-miR-195-5p	745	CLCN5	ENSG00000171365	see interaction	0.967	No
hsa-miR-195-5p	746	FAM134A	ENSG00000144567	see interaction	0.965	No
hsa-miR-195-5p	747	KHNYN	ENSG00000100441	see interaction	0.887	Yes
hsa-miR-195-5p	748	PLXDC2	ENSG00000120594	see interaction	0.801	No
hsa-miR-195-5p	749	WIPI2	ENSG00000157954	see interaction	0.999	Yes
hsa-miR-195-5p	750	GRM4	ENSG00000124493	see interaction	0.913	No
hsa-miR-195-5p	751	CLDN12	ENSG00000157224	see interaction	0.987	Yes
hsa-miR-195-5p	752	RSPO3	ENSG00000146374	see interaction	1	No
hsa-miR-195-5p	753	SLC4A3	ENSG00000114923	see interaction	0.859	No
hsa-miR-195-5p	754	DPH2	ENSG00000132768	see interaction	0.805	No
hsa-miR-195-5p	755	ZNF449	ENSG00000173275	see interaction	0.977	No
hsa-miR-195-5p	756	GPR27	ENSG00000170837	see interaction	0.865	No
hsa-miR-195-5p	757	SALL1	ENSG00000103449	see interaction	1	Yes
hsa-miR-195-5p	758	PRDM4	ENSG00000110851	see interaction	1	Yes
hsa-miR-195-5p	759	PRKG1	ENSG00000185532	see interaction	0.931	No
hsa-miR-195-5p	760	G2E3	ENSG00000092140	see interaction	0.833	No
hsa-miR-195-5p	761	PDZD8	ENSG00000165650	see interaction	0.996	No
hsa-miR-195-5p	762	RNF125	ENSG00000101695	see interaction	0.918	No
hsa-miR-195-5p	763	SUCO	ENSG00000094975	see interaction	0.87	No
hsa-miR-195-5p	764	CNOT6L	ENSG00000138767	see interaction	0.994	No
hsa-miR-195-5p	765	XRCC5	ENSG00000079246	see interaction	0.968	No
hsa-miR-195-5p	766	PPARGC1B	ENSG00000155846	see interaction	0.836	No
hsa-miR-195-5p	767	RSBN1	ENSG00000081019	see interaction	0.982	Yes
hsa-miR-195-5p	768	DIXDC1	ENSG00000150764	see interaction	0.983	No
hsa-miR-195-5p	769	FBXO33	ENSG00000165355	see interaction	0.841	No
hsa-miR-195-5p	770	VEGFA	ENSG00000112715	see interaction	1	Yes
hsa-miR-195-5p	771	CPEB3	ENSG00000107864	see interaction	0.995	Yes
hsa-miR-195-5p	772	NFATC3	ENSG00000072736	see interaction	0.936	Yes
hsa-miR-195-5p	773	FGFR1	ENSG00000077782	see interaction	0.897	No
hsa-miR-195-5p	774	TRAM1	ENSG00000067167	see interaction	0.926	Yes
hsa-miR-195-5p	775	DNAJB4	ENSG00000162616	see interaction	0.98	Yes
hsa-miR-195-5p	776	POLR1A	ENSG00000068654	see interaction	0.905	No
hsa-miR-195-5p	777	CHD6	ENSG00000124177	see interaction	0.862	Yes
hsa-miR-195-5p	778	CCDC85C	ENSG00000205476	see interaction	0.892	No
hsa-miR-195-5p	779	TMEM55A	ENSG00000155099	see interaction	0.988	Yes
hsa-miR-195-5p	780	LATS1	ENSG00000131023	see interaction	0.812	Yes
hsa-miR-195-5p	781	FOXO1	ENSG00000150907	see interaction	0.913	No
hsa-miR-195-5p	782	ZP1	ENSG00000149506	see interaction	0.956	No
hsa-miR-195-5p	783	RNF213	ENSG00000173821	see interaction	0.873	Yes
hsa-miR-195-5p	784	ATP13A3	ENSG00000133657	see interaction	0.881	Yes
hsa-miR-195-5p	785	TTLL9	ENSG00000131044	see interaction	0.9	No
hsa-miR-195-5p	786	AMER1	ENSG00000184675	see interaction	0.934	No
hsa-miR-195-5p	787	OSCAR	ENSG00000170909	see interaction	0.879	Yes
hsa-miR-195-5p	788	NUPL1	ENSG00000139496	see interaction	0.815	Yes
hsa-miR-195-5p	789	MTMR3	ENSG00000100330	see interaction	0.995	Yes
hsa-miR-195-5p	790	DDX26B	ENSG00000165359	see interaction	0.834	No
hsa-miR-195-5p	791	AMOTL1	ENSG00000166025	see interaction	0.851	Yes
hsa-miR-195-5p	792	DCLK1	ENSG00000133083	see interaction	0.981	No
hsa-miR-195-5p	793	DYRK1B	ENSG00000105204	see interaction	1	Yes
hsa-miR-195-5p	794	LATS2	ENSG00000150457	see interaction	0.818	No
hsa-miR-195-5p	795	PPP2R1B	ENSG00000137713	see interaction	0.921	Yes
hsa-miR-195-5p	796	FNTA	ENSG00000168522	see interaction	0.877	No
hsa-miR-195-5p	797	PCDHA3	ENSG00000255408	see interaction	0.979	No
hsa-miR-195-5p	798	ABL2	ENSG00000143322	see interaction	0.89	Yes
hsa-miR-195-5p	799	FGF7	ENSG00000140285	see interaction	0.958	No
hsa-miR-195-5p	800	KDR	ENSG00000128052	see interaction	0.869	No
hsa-miR-195-5p	801	CSF1	ENSG00000184371	see interaction	0.851	No
hsa-miR-195-5p	802	GLS2	ENSG00000135423	see interaction	0.862	No
hsa-miR-195-5p	803	AL513013.1	ENSG00000184909	see interaction	0.835	No
hsa-miR-195-5p	804	HECTD4	ENSG00000173064	see interaction	0.97	Yes
hsa-miR-195-5p	805	GFAP	ENSG00000131095	see interaction	0.969	No
hsa-miR-195-5p	806	ESRP1	ENSG00000104413	see interaction	0.89	No
hsa-miR-195-5p	807	APLN	ENSG00000171388	see interaction	0.958	No
hsa-miR-195-5p	808	TBPL1	ENSG00000028839	see interaction	0.859	Yes
hsa-miR-195-5p	809	MGAT4A	ENSG00000071073	see interaction	0.999	No
hsa-miR-195-5p	810	DLEU7	ENSG00000186047	see interaction	0.995	No
hsa-miR-195-5p	811	RBM6	ENSG00000004534	see interaction	0.998	No
hsa-miR-195-5p	812	HOXA10	ENSG00000253293	see interaction	0.845	No
hsa-miR-195-5p	813	NRN1	ENSG00000124785	see interaction	0.819	No
hsa-miR-195-5p	814	PCDH9	ENSG00000184226	see interaction	0.972	Yes
hsa-miR-195-5p	815	PPM1D	ENSG00000170836	see interaction	0.999	No
hsa-miR-195-5p	816	KATNAL1	ENSG00000102781	see interaction	0.844	Yes
hsa-miR-195-5p	817	DLL4	ENSG00000128917	see interaction	0.871	No
hsa-miR-195-5p	818	TSPYL2	ENSG00000184205	see interaction	1	No
hsa-miR-195-5p	819	FKBP1B	ENSG00000119782	see interaction	0.865	No
hsa-miR-195-5p	820	UBE4B	ENSG00000130939	see interaction	0.997	Yes
hsa-miR-195-5p	821	RAB10	ENSG00000084733	see interaction	0.94	Yes
hsa-miR-195-5p	822	PARD6B	ENSG00000124171	see interaction	0.894	Yes
hsa-miR-195-5p	823	IMPG1	ENSG00000112706	see interaction	0.901	No
hsa-miR-195-5p	824	FRY	ENSG00000073910	see interaction	0.863	No
hsa-miR-195-5p	825	ALG3	ENSG00000214160	see interaction	0.985	No
hsa-miR-195-5p	826	PFKFB4	ENSG00000114268	see interaction	0.87	No
hsa-miR-195-5p	827	ZNRF3	ENSG00000183579	see interaction	0.861	Yes
hsa-miR-195-5p	828	SPDYE1	ENSG00000136206	see interaction	0.981	No
hsa-miR-195-5p	829	MGST2	ENSG00000085871	see interaction	0.869	No
hsa-miR-195-5p	830	ENAH	ENSG00000154380	see interaction	0.902	Yes
hsa-miR-195-5p	831	C9orf96	ENSG00000198870	see interaction	0.818	No
hsa-miR-195-5p	832	SLC4A11	ENSG00000088836	see interaction	0.859	No
hsa-miR-195-5p	833	KIF5C	ENSG00000168280	see interaction	0.997	Yes
hsa-miR-195-5p	834	PPAPDC2	ENSG00000205808	see interaction	0.85	Yes
hsa-miR-195-5p	835	TRPM3	ENSG00000083067	see interaction	0.911	No
hsa-miR-195-5p	836	TMPRSS15	ENSG00000154646	see interaction	0.874	No
hsa-miR-195-5p	837	RAD9A	ENSG00000172613	see interaction	0.85	No
hsa-miR-195-5p	838	ZNF880	ENSG00000221923	see interaction	0.875	No
hsa-miR-195-5p	839	MFAP3L	ENSG00000198948	see interaction	0.831	No
hsa-miR-195-5p	840	BFAR	ENSG00000103429	see interaction	0.85	Yes
hsa-miR-195-5p	841	SCN8A	ENSG00000196876	see interaction	0.948	No
hsa-miR-195-5p	842	PTCD3	ENSG00000132300	see interaction	0.949	No
hsa-miR-195-5p	843	TMEM126A	ENSG00000171202	see interaction	0.891	No
hsa-miR-195-5p	844	PVRL1	ENSG00000110400	see interaction	0.948	Yes
hsa-miR-195-5p	845	STRADA	ENSG00000266173	see interaction	0.812	No
hsa-miR-195-5p	846	PRMT3	ENSG00000185238	see interaction	0.879	No
hsa-miR-195-5p	847	PDCD1	ENSG00000188389	see interaction	0.808	No
hsa-miR-195-5p	848	ARHGAP5	ENSG00000100852	see interaction	0.892	No
hsa-miR-195-5p	849	NBEA	ENSG00000172915	see interaction	0.845	Yes
hsa-miR-195-5p	850	ALDH2	ENSG00000111275	see interaction	0.948	No
hsa-miR-195-5p	851	AKAP11	ENSG00000023516	see interaction	0.952	Yes
hsa-miR-195-5p	852	DYNLRB1	ENSG00000125971	see interaction	0.989	No
hsa-miR-195-5p	853	GABARAPL3	ENSG00000238244	see interaction	0.802	No
hsa-miR-195-5p	854	PPAP2A	ENSG00000067113	see interaction	0.973	No
hsa-miR-195-5p	855	TMC7	ENSG00000170537	see interaction	0.981	No
hsa-miR-195-5p	856	N4BP1	ENSG00000102921	see interaction	0.994	Yes
hsa-miR-195-5p	857	MYLK	ENSG00000065534	see interaction	0.962	No
hsa-miR-195-5p	858	PCMT1	ENSG00000120265	see interaction	0.984	Yes
hsa-miR-195-5p	859	FAM110C	ENSG00000184731	see interaction	0.986	Yes
hsa-miR-195-5p	860	IHH	ENSG00000163501	see interaction	0.999	Yes
hsa-miR-195-5p	861	NT5DC1	ENSG00000178425	see interaction	0.984	No
hsa-miR-195-5p	862	NNT	ENSG00000112992	see interaction	0.83	No
hsa-miR-195-5p	863	CLOCK	ENSG00000134852	see interaction	0.879	No
hsa-miR-195-5p	864	CCND3	ENSG00000112576	see interaction	0.912	Yes
hsa-miR-195-5p	865	TBRG1	ENSG00000154144	see interaction	0.858	No
hsa-miR-195-5p	866	CCDC144NL	ENSG00000205212	see interaction	0.906	No
hsa-miR-195-5p	867	KIF5B	ENSG00000170759	see interaction	0.902	Yes
hsa-miR-195-5p	868	CCDC6	ENSG00000108091	see interaction	0.909	No
hsa-miR-195-5p	869	ZHX3	ENSG00000174306	see interaction	0.998	No
hsa-miR-195-5p	870	SOBP	ENSG00000112320	see interaction	0.947	Yes
hsa-miR-195-5p	871	WBP11	ENSG00000084463	see interaction	0.922	No
hsa-miR-195-5p	872	SOX5	ENSG00000134532	see interaction	0.829	Yes
hsa-miR-195-5p	873	HTR2A	ENSG00000102468	see interaction	0.9	No
hsa-miR-195-5p	874	GSTCD	ENSG00000138780	see interaction	0.911	No
hsa-miR-195-5p	875	FCRL2	ENSG00000132704	see interaction	0.878	No
hsa-miR-195-5p	876	SLC29A2	ENSG00000174669	see interaction	0.859	Yes
hsa-miR-195-5p	877	SENP5	ENSG00000119231	see interaction	0.804	Yes
hsa-miR-195-5p	878	CDC25A	ENSG00000164045	see interaction	0.871	Yes
hsa-miR-195-5p	879	NCR3LG1	ENSG00000188211	see interaction	0.931	No
hsa-miR-195-5p	880	YTHDC1	ENSG00000083896	see interaction	0.997	No
hsa-miR-195-5p	881	LHX3	ENSG00000107187	see interaction	0.9	No
hsa-miR-195-5p	882	DYNC1I1	ENSG00000158560	see interaction	0.856	No
hsa-miR-195-5p	883	PCDHA6	ENSG00000081842	see interaction	0.98	No
hsa-miR-195-5p	884	PALM2-AKAP2	ENSG00000157654	see interaction	0.82	Yes
hsa-miR-195-5p	885	ZNF25	ENSG00000175395	see interaction	0.847	No
hsa-miR-195-5p	886	TRABD2B	ENSG00000269113	see interaction	0.993	No
hsa-miR-195-5p	887	TMEM189-UBE2V1	ENSG00000124208	see interaction	0.942	Yes
hsa-miR-195-5p	888	GRIN2B	ENSG00000273079	see interaction	0.864	No
hsa-miR-589-3p	1	AHI1	ENSG00000135541	see interaction	0.827	No
hsa-miR-589-3p	2	COL4A3BP	ENSG00000113163	see interaction	0.837	No
hsa-miR-589-3p	3	CCNT2	ENSG00000082258	see interaction	0.88	No
hsa-miR-589-3p	4	ARPC5	ENSG00000162704	see interaction	0.889	No
hsa-miR-589-3p	5	CELF2	ENSG00000048740	see interaction	0.883	No
hsa-miR-589-3p	6	E2F7	ENSG00000165891	see interaction	0.997	No
hsa-miR-589-3p	7	PELI1	ENSG00000197329	see interaction	0.924	No
hsa-miR-589-3p	8	DDI2	ENSG00000197312	see interaction	0.875	Yes
hsa-miR-589-3p	9	PTCHD4	ENSG00000244694	see interaction	0.907	No
hsa-miR-589-3p	10	KIRREL2	ENSG00000126259	see interaction	0.952	No
hsa-miR-589-3p	11	RNF114	ENSG00000124226	see interaction	0.955	No
hsa-miR-589-3p	12	LRRN1	ENSG00000175928	see interaction	0.999	No
hsa-miR-589-3p	13	NCAPG2	ENSG00000146918	see interaction	0.897	Yes
hsa-miR-589-3p	14	BRAF	ENSG00000157764	see interaction	0.863	No
hsa-miR-589-3p	15	POU2F1	ENSG00000143190	see interaction	0.855	No
hsa-miR-589-3p	16	TMEM50A	ENSG00000183726	see interaction	0.902	No
hsa-miR-589-3p	17	PAQR3	ENSG00000163291	see interaction	0.829	No
hsa-miR-589-3p	18	FOS	ENSG00000170345	see interaction	1	No
hsa-miR-589-3p	19	ZMAT3	ENSG00000172667	see interaction	0.829	Yes
hsa-miR-589-3p	20	NETO2	ENSG00000171208	see interaction	0.88	No
hsa-miR-589-3p	21	UPRT	ENSG00000094841	see interaction	0.808	No
hsa-miR-589-3p	22	PLD6	ENSG00000179598	see interaction	0.971	No
hsa-miR-589-3p	23	MTA3	ENSG00000057935	see interaction	0.812	Yes
hsa-miR-589-3p	24	SNRPD3	ENSG00000100028	see interaction	0.971	Yes
hsa-miR-589-3p	25	MAGEB16	ENSG00000189023	see interaction	0.898	No
hsa-miR-589-3p	26	SCYL3	ENSG00000000457	see interaction	0.933	No
hsa-miR-589-3p	27	RANBP3L	ENSG00000164188	see interaction	0.892	No
hsa-miR-589-3p	28	ASB7	ENSG00000183475	see interaction	0.838	No
hsa-miR-589-3p	29	RBM25	ENSG00000119707	see interaction	0.893	Yes
hsa-miR-589-3p	30	NTRK2	ENSG00000148053	see interaction	0.92	No
hsa-miR-589-3p	31	UBFD1	ENSG00000103353	see interaction	0.838	No
hsa-miR-589-3p	32	C9orf40	ENSG00000135045	see interaction	0.903	Yes
hsa-miR-589-3p	33	GRIN3A	ENSG00000198785	see interaction	0.839	No
hsa-miR-589-3p	34	LRRC47	ENSG00000130764	see interaction	0.948	Yes
hsa-miR-589-3p	35	TAP2	ENSG00000204267	see interaction	0.817	Yes
hsa-miR-589-3p	36	PTPN3	ENSG00000070159	see interaction	0.803	No
hsa-miR-589-3p	37	RBM27	ENSG00000091009	see interaction	0.92	No
hsa-miR-589-3p	38	BRMS1L	ENSG00000100916	see interaction	0.8	No
hsa-miR-589-3p	39	FKBP3	ENSG00000100442	see interaction	0.943	No
hsa-miR-589-3p	40	RREB1	ENSG00000124782	see interaction	0.928	No
hsa-miR-589-3p	41	FRMD4B	ENSG00000114541	see interaction	0.987	No
hsa-miR-589-3p	42	HS1BP3	ENSG00000118960	see interaction	0.927	No
hsa-miR-589-3p	43	KIAA1958	ENSG00000165185	see interaction	0.847	No
hsa-miR-589-3p	44	ZC3HC1	ENSG00000091732	see interaction	0.824	No
hsa-miR-589-3p	45	CDH2	ENSG00000170558	see interaction	0.901	No
hsa-miR-589-3p	46	ADAMTS3	ENSG00000156140	see interaction	0.959	No
hsa-miR-589-3p	47	TMTC2	ENSG00000179104	see interaction	0.994	No
hsa-miR-589-3p	48	RTTN	ENSG00000176225	see interaction	0.811	No
hsa-miR-589-3p	49	MYLK4	ENSG00000145949	see interaction	0.826	No
hsa-miR-589-3p	50	VASH2	ENSG00000143494	see interaction	0.963	No
hsa-miR-589-3p	51	PRPF4B	ENSG00000112739	see interaction	0.934	No
hsa-miR-589-3p	52	SAFB2	ENSG00000130254	see interaction	0.867	No
hsa-miR-589-3p	53	MET	ENSG00000105976	see interaction	0.994	Yes
hsa-miR-589-3p	54	RXFP1	ENSG00000171509	see interaction	0.978	No
hsa-miR-589-3p	55	USP49	ENSG00000164663	see interaction	0.83	No
hsa-miR-589-3p	56	UEVLD	ENSG00000151116	see interaction	0.874	No
hsa-miR-589-3p	57	RP4-695O20__B.10	ENSG00000197182	see interaction	0.873	No
hsa-miR-589-3p	58	POTEC	ENSG00000183206	see interaction	0.868	No
hsa-miR-589-3p	59	CCDC63	ENSG00000173093	see interaction	0.959	No
hsa-miR-589-3p	60	ADAMTS19	ENSG00000145808	see interaction	0.928	No
hsa-miR-589-3p	61	GRAMD1B	ENSG00000023171	see interaction	0.818	No
hsa-miR-589-3p	62	MED13L	ENSG00000123066	see interaction	0.812	No
hsa-miR-589-3p	63	SPDYA	ENSG00000163806	see interaction	0.896	No
hsa-miR-589-3p	64	STOX2	ENSG00000173320	see interaction	0.83	No
hsa-miR-589-3p	65	RPN1	ENSG00000163902	see interaction	0.888	Yes
hsa-miR-589-3p	66	PAQR5	ENSG00000137819	see interaction	0.811	No
hsa-miR-589-3p	67	EZR	ENSG00000092820	see interaction	0.974	Yes
hsa-miR-589-3p	68	TPD52	ENSG00000076554	see interaction	0.861	No
hsa-miR-589-3p	69	ZBTB44	ENSG00000196323	see interaction	0.984	No
hsa-miR-589-3p	70	KAT6A	ENSG00000083168	see interaction	0.85	No
hsa-miR-589-3p	71	GOLGA8G	ENSG00000183629	see interaction	0.994	No
hsa-miR-589-3p	72	ACSL3	ENSG00000123983	see interaction	0.808	No
hsa-miR-589-3p	73	PGR	ENSG00000082175	see interaction	0.824	No
hsa-miR-589-3p	74	AGXT2	ENSG00000113492	see interaction	0.922	No
hsa-miR-589-3p	75	MFSD6	ENSG00000151690	see interaction	0.856	No
hsa-miR-589-3p	76	FABP4	ENSG00000170323	see interaction	0.997	No
hsa-miR-589-3p	77	UBAC2	ENSG00000134882	see interaction	0.848	Yes
hsa-miR-589-3p	78	NXPE3	ENSG00000144815	see interaction	0.953	No
hsa-miR-589-3p	79	FILIP1	ENSG00000118407	see interaction	0.804	No
hsa-miR-589-3p	80	ERCC2	ENSG00000104884	see interaction	0.806	No
hsa-miR-589-3p	81	USP38	ENSG00000170185	see interaction	0.996	No
hsa-miR-589-3p	82	ACOX1	ENSG00000161533	see interaction	0.895	No
hsa-miR-589-3p	83	RNF169	ENSG00000166439	see interaction	0.826	No
hsa-miR-589-3p	84	CAMK2G	ENSG00000148660	see interaction	1	No
hsa-miR-589-3p	85	ERICH5	ENSG00000177459	see interaction	0.822	No
hsa-miR-589-3p	86	TMEM33	ENSG00000109133	see interaction	0.812	Yes
hsa-miR-589-3p	87	ZNF76	ENSG00000065029	see interaction	0.938	No
hsa-miR-589-3p	88	MGAT5	ENSG00000152127	see interaction	0.829	No
hsa-miR-589-3p	89	IGF2BP2	ENSG00000073792	see interaction	0.948	No
hsa-miR-589-3p	90	UGGT1	ENSG00000136731	see interaction	0.847	No
hsa-miR-589-3p	91	IP6K1	ENSG00000176095	see interaction	0.902	No
hsa-miR-589-3p	92	RFX4	ENSG00000111783	see interaction	0.835	No
hsa-miR-589-3p	93	CD36	ENSG00000135218	see interaction	0.97	No
hsa-miR-589-3p	94	CRIM1	ENSG00000150938	see interaction	0.885	Yes
hsa-miR-589-3p	95	PAIP2B	ENSG00000124374	see interaction	0.855	No
hsa-miR-589-3p	96	SRPRB	ENSG00000144867	see interaction	0.954	No
hsa-miR-589-3p	97	MMS22L	ENSG00000146263	see interaction	0.853	No
hsa-miR-589-3p	98	KBTBD2	ENSG00000170852	see interaction	0.863	Yes
hsa-miR-589-3p	99	CDC37L1	ENSG00000106993	see interaction	0.976	Yes
hsa-miR-589-3p	100	APLNR	ENSG00000134817	see interaction	0.802	No
hsa-miR-589-3p	101	ZMYM4	ENSG00000146463	see interaction	0.878	No
hsa-miR-589-3p	102	C16orf87	ENSG00000155330	see interaction	0.914	No
hsa-miR-589-3p	103	TCF4	ENSG00000196628	see interaction	0.805	No
hsa-miR-589-3p	104	YY2	ENSG00000230797	see interaction	0.846	No
hsa-miR-589-3p	105	C12orf40	ENSG00000180116	see interaction	0.817	No
hsa-miR-589-3p	106	FAM221B	ENSG00000204930	see interaction	0.846	No
hsa-miR-589-3p	107	BEND5	ENSG00000162373	see interaction	0.918	No
hsa-miR-589-3p	108	UBR5	ENSG00000104517	see interaction	0.999	No
hsa-miR-589-3p	109	HOXB8	ENSG00000120068	see interaction	0.945	No
hsa-miR-589-3p	110	XIRP2	ENSG00000163092	see interaction	0.99	No
hsa-miR-589-3p	111	PATE4	ENSG00000237353	see interaction	0.894	No
hsa-miR-589-3p	112	APLF	ENSG00000169621	see interaction	0.968	No
hsa-miR-589-3p	113	IL1B	ENSG00000125538	see interaction	0.828	No
hsa-miR-589-3p	114	SYNE3	ENSG00000176438	see interaction	0.88	No
hsa-miR-589-3p	115	CEP85L	ENSG00000111860	see interaction	0.935	No
hsa-miR-589-3p	116	DAB2	ENSG00000153071	see interaction	0.835	No
hsa-miR-589-3p	117	CLDN8	ENSG00000156284	see interaction	0.83	No
hsa-miR-589-3p	118	SUPT4H1	ENSG00000213246	see interaction	0.892	No
hsa-miR-589-3p	119	NPHP3-ACAD11	ENSG00000274810	see interaction	0.879	No
hsa-miR-589-3p	120	RORB	ENSG00000198963	see interaction	0.908	Yes
hsa-miR-589-3p	121	P4HA2	ENSG00000072682	see interaction	0.807	No
hsa-miR-589-3p	122	ETV3	ENSG00000117036	see interaction	0.836	No
hsa-miR-589-3p	123	TBC1D9	ENSG00000109436	see interaction	0.873	No
hsa-miR-589-3p	124	CLCN3	ENSG00000109572	see interaction	0.858	No
hsa-miR-589-3p	125	C2orf71	ENSG00000179270	see interaction	0.937	No
hsa-miR-589-3p	126	SMIM8	ENSG00000111850	see interaction	0.823	No
hsa-miR-589-3p	127	CCR9	ENSG00000173585	see interaction	0.934	No
hsa-miR-589-3p	128	SH2D1A	ENSG00000183918	see interaction	0.876	No
hsa-miR-589-3p	129	C10orf54	ENSG00000107738	see interaction	0.848	No
hsa-miR-589-3p	130	HOOK3	ENSG00000168172	see interaction	0.983	No
hsa-miR-589-3p	131	GNPDA1	ENSG00000113552	see interaction	0.961	No
hsa-miR-589-3p	132	BCL2L13	ENSG00000099968	see interaction	0.876	No
hsa-miR-589-3p	133	FAM218A	ENSG00000250486	see interaction	0.817	No
hsa-miR-589-3p	134	NPAT	ENSG00000149308	see interaction	0.918	No
hsa-miR-589-3p	135	COPS7B	ENSG00000144524	see interaction	0.84	No
hsa-miR-589-3p	136	ZDBF2	ENSG00000204186	see interaction	0.947	No
hsa-miR-589-3p	137	MTX3	ENSG00000177034	see interaction	0.981	Yes
hsa-miR-589-3p	138	DPF3	ENSG00000205683	see interaction	0.87	No
hsa-miR-589-3p	139	NEURL1B	ENSG00000214357	see interaction	0.906	No
hsa-miR-589-3p	140	LANCL1	ENSG00000115365	see interaction	0.845	No
hsa-miR-589-3p	141	PRPF40A	ENSG00000196504	see interaction	0.954	No
hsa-miR-589-3p	142	SLTM	ENSG00000137776	see interaction	0.801	No
hsa-miR-589-3p	143	GCLM	ENSG00000023909	see interaction	0.878	Yes
hsa-miR-589-3p	144	ZNF200	ENSG00000010539	see interaction	0.926	No
hsa-miR-589-3p	145	SLAMF1	ENSG00000117090	see interaction	0.957	No
hsa-miR-589-3p	146	DNAJB2	ENSG00000135924	see interaction	0.856	No
hsa-miR-589-3p	147	COA3	ENSG00000183978	see interaction	0.924	No
hsa-miR-589-3p	148	TSPAN3	ENSG00000140391	see interaction	0.989	No
hsa-miR-589-3p	149	CNTN1	ENSG00000018236	see interaction	0.801	No
hsa-miR-589-3p	150	KLHL14	ENSG00000197705	see interaction	0.805	No
hsa-miR-589-3p	151	EID1	ENSG00000255302	see interaction	0.898	No
hsa-miR-589-3p	152	TOMM20	ENSG00000173726	see interaction	0.88	Yes
hsa-miR-589-3p	153	HTR1E	ENSG00000168830	see interaction	0.925	No
hsa-miR-589-3p	154	MAB21L3	ENSG00000173212	see interaction	0.92	No
hsa-miR-589-3p	155	NIP7	ENSG00000132603	see interaction	0.802	No
hsa-miR-589-3p	156	PCYT1A	ENSG00000161217	see interaction	0.916	No
hsa-miR-589-3p	157	U2SURP	ENSG00000163714	see interaction	0.834	No
hsa-miR-589-3p	158	AKAP9	ENSG00000127914	see interaction	0.879	No
hsa-miR-589-3p	159	SPRED1	ENSG00000166068	see interaction	0.964	No
hsa-miR-589-3p	160	NKTR	ENSG00000114857	see interaction	0.853	No
hsa-miR-589-3p	161	LILRA6	ENSG00000244482	see interaction	0.881	No
hsa-miR-589-3p	162	RP1	ENSG00000104237	see interaction	0.954	No
hsa-miR-589-3p	163	NPIPA7	ENSG00000183889	see interaction	0.991	No
hsa-miR-589-3p	164	HUWE1	ENSG00000086758	see interaction	0.901	No
hsa-miR-589-3p	165	MAP4	ENSG00000047849	see interaction	0.838	No
hsa-miR-589-3p	166	GOLGA8B	ENSG00000215252	see interaction	0.93	No
hsa-miR-589-3p	167	LCOR	ENSG00000196233	see interaction	0.994	No
hsa-miR-589-3p	168	CDCA8	ENSG00000134690	see interaction	0.931	No
hsa-miR-589-3p	169	DNAJC10	ENSG00000077232	see interaction	0.835	No
hsa-miR-589-3p	170	ZNF24	ENSG00000172466	see interaction	0.984	No
hsa-miR-589-3p	171	SOAT1	ENSG00000057252	see interaction	0.851	No
hsa-miR-589-3p	172	PSPC1	ENSG00000121390	see interaction	0.808	No
hsa-miR-589-3p	173	SLC22A3	ENSG00000146477	see interaction	0.994	No
hsa-miR-589-3p	174	PLEKHJ1	ENSG00000104886	see interaction	0.818	No
hsa-miR-589-3p	175	SULT1B1	ENSG00000173597	see interaction	0.883	No
hsa-miR-589-3p	176	TRIP11	ENSG00000100815	see interaction	0.925	No
hsa-miR-589-3p	177	PLA2G4F	ENSG00000168907	see interaction	0.924	No
hsa-miR-589-3p	178	KIAA1671	ENSG00000197077	see interaction	0.966	No
hsa-miR-589-3p	179	KDM3A	ENSG00000115548	see interaction	0.89	No
hsa-miR-589-3p	180	APBA1	ENSG00000107282	see interaction	0.94	No
hsa-miR-589-3p	181	ZNF562	ENSG00000171466	see interaction	0.841	No
hsa-miR-589-3p	182	SLC36A4	ENSG00000180773	see interaction	0.839	No
hsa-miR-589-3p	183	CCDC93	ENSG00000125633	see interaction	0.903	No
hsa-miR-589-3p	184	ITGB4	ENSG00000132470	see interaction	0.917	No
hsa-miR-589-3p	185	FAM110B	ENSG00000169122	see interaction	0.863	No
hsa-miR-589-3p	186	KCTD8	ENSG00000183783	see interaction	0.89	No
hsa-miR-589-3p	187	SMARCAD1	ENSG00000163104	see interaction	0.926	No
hsa-miR-589-3p	188	SYT4	ENSG00000132872	see interaction	0.994	No
hsa-miR-589-3p	189	MAGI3	ENSG00000081026	see interaction	0.89	No
hsa-miR-589-3p	190	RBFOX1	ENSG00000078328	see interaction	0.959	No
hsa-miR-589-3p	191	ZNF501	ENSG00000186446	see interaction	0.84	No
hsa-miR-589-3p	192	ZNF507	ENSG00000168813	see interaction	0.917	No
hsa-miR-589-3p	193	LRP11	ENSG00000120256	see interaction	0.822	No
hsa-miR-589-3p	194	RNF111	ENSG00000157450	see interaction	0.883	No
hsa-miR-589-3p	195	UQCC2	ENSG00000137288	see interaction	0.883	No
hsa-miR-589-3p	196	TPBG	ENSG00000146242	see interaction	0.94	No
hsa-miR-589-3p	197	ZNF516	ENSG00000101493	see interaction	0.824	No
hsa-miR-589-3p	198	CECR6	ENSG00000183307	see interaction	0.997	No
hsa-miR-589-3p	199	XPOT	ENSG00000184575	see interaction	0.931	No
hsa-miR-589-3p	200	UMODL1	ENSG00000177398	see interaction	0.864	No
hsa-miR-589-3p	201	SLC16A10	ENSG00000112394	see interaction	0.965	No
hsa-miR-589-3p	202	PER3	ENSG00000049246	see interaction	0.926	No
hsa-miR-589-3p	203	ANKRD36C	ENSG00000174501	see interaction	0.885	No
hsa-miR-589-3p	204	CASD1	ENSG00000127995	see interaction	0.84	No
hsa-miR-589-3p	205	ELTD1	ENSG00000162618	see interaction	0.957	No
hsa-miR-589-3p	206	TMX1	ENSG00000139921	see interaction	0.901	Yes
hsa-miR-589-3p	207	WNT4	ENSG00000162552	see interaction	0.937	No
hsa-miR-589-3p	208	CSDE1	ENSG00000009307	see interaction	0.934	Yes
hsa-miR-589-3p	209	MIB1	ENSG00000101752	see interaction	0.829	No
hsa-miR-589-3p	210	RHOBTB1	ENSG00000072422	see interaction	0.934	No
hsa-miR-589-3p	211	CYTIP	ENSG00000115165	see interaction	0.869	No
hsa-miR-589-3p	212	GOLGA8F	ENSG00000153684	see interaction	1	No
hsa-miR-589-3p	213	ALDH1L2	ENSG00000136010	see interaction	0.875	No
hsa-miR-589-3p	214	CHRM3	ENSG00000133019	see interaction	0.813	No
hsa-miR-589-3p	215	STAG1	ENSG00000118007	see interaction	1	No
hsa-miR-589-3p	216	GPATCH2L	ENSG00000089916	see interaction	0.824	No
hsa-miR-589-3p	217	UBE2NL	ENSG00000102069	see interaction	0.848	No
hsa-miR-589-3p	218	MTCP1	ENSG00000214827	see interaction	0.841	No
hsa-miR-589-3p	219	SFT2D2	ENSG00000213064	see interaction	0.815	Yes
hsa-miR-589-3p	220	CYP26B1	ENSG00000003137	see interaction	0.843	No
hsa-miR-589-3p	221	TMEM109	ENSG00000110108	see interaction	0.983	Yes
hsa-miR-589-3p	222	CBLN1	ENSG00000102924	see interaction	0.83	No
hsa-miR-589-3p	223	HEATR1	ENSG00000119285	see interaction	0.842	No
hsa-miR-589-3p	224	ID4	ENSG00000172201	see interaction	0.828	No
hsa-miR-589-3p	225	VCL	ENSG00000035403	see interaction	0.979	Yes
hsa-miR-589-3p	226	USP47	ENSG00000170242	see interaction	0.945	No
hsa-miR-589-3p	227	LOX	ENSG00000113083	see interaction	0.84	No
hsa-miR-589-3p	228	NOXO1	ENSG00000196408	see interaction	0.815	No
hsa-miR-589-3p	229	LUC7L3	ENSG00000108848	see interaction	0.994	No
hsa-miR-589-3p	230	MINPP1	ENSG00000107789	see interaction	0.883	No
hsa-miR-589-3p	231	MAP3K4	ENSG00000085511	see interaction	0.865	No
hsa-miR-589-3p	232	DPAGT1	ENSG00000172269	see interaction	0.969	Yes
hsa-miR-589-3p	233	NHLRC2	ENSG00000196865	see interaction	0.908	No
hsa-miR-589-3p	234	RABGAP1L	ENSG00000152061	see interaction	0.996	No
hsa-miR-589-3p	235	FAM175B	ENSG00000165660	see interaction	0.808	No
hsa-miR-589-3p	236	PPP1R12B	ENSG00000077157	see interaction	0.832	No
hsa-miR-589-3p	237	ZNF280C	ENSG00000056277	see interaction	0.802	No
hsa-miR-589-3p	238	CAV2	ENSG00000105971	see interaction	0.89	No
hsa-miR-589-3p	239	ISCU	ENSG00000136003	see interaction	0.858	No
hsa-miR-589-3p	240	HNRNPU	ENSG00000153187	see interaction	0.96	Yes
hsa-miR-589-3p	241	OR52A1	ENSG00000182070	see interaction	0.846	No
hsa-miR-589-3p	242	CYLD	ENSG00000083799	see interaction	0.908	No
hsa-miR-589-3p	243	EP400	ENSG00000183495	see interaction	0.855	No
hsa-miR-589-3p	244	CDK6	ENSG00000105810	see interaction	0.907	Yes
hsa-miR-589-3p	245	C10orf2	ENSG00000107815	see interaction	0.914	No
hsa-miR-589-3p	246	RNF19B	ENSG00000116514	see interaction	0.856	No
hsa-miR-589-3p	247	FOXN2	ENSG00000170802	see interaction	0.806	No
hsa-miR-589-3p	248	DDX3X	ENSG00000215301	see interaction	0.883	No
hsa-miR-589-3p	249	PARP9	ENSG00000138496	see interaction	0.908	Yes
hsa-miR-589-3p	250	NDFIP1	ENSG00000131507	see interaction	0.938	No
hsa-miR-589-3p	251	CNNM2	ENSG00000148842	see interaction	0.881	No
hsa-miR-589-3p	252	BDNF	ENSG00000176697	see interaction	0.856	No
hsa-miR-589-3p	253	ANKRD32	ENSG00000133302	see interaction	0.947	No
hsa-miR-589-3p	254	CORO1C	ENSG00000110880	see interaction	0.863	No
hsa-miR-589-3p	255	C11orf57	ENSG00000150776	see interaction	0.818	No
hsa-miR-589-3p	256	DEK	ENSG00000124795	see interaction	0.852	No
hsa-miR-589-3p	257	API5	ENSG00000166181	see interaction	0.86	No
hsa-miR-589-3p	258	NCOA5	ENSG00000124160	see interaction	0.975	Yes
hsa-miR-589-3p	259	GOLGA8IP	ENSG00000153666	see interaction	0.977	No
hsa-miR-589-3p	260	CREG2	ENSG00000175874	see interaction	0.972	No
hsa-miR-589-3p	261	CELF1	ENSG00000149187	see interaction	0.957	Yes
hsa-miR-589-3p	262	SRSF7	ENSG00000115875	see interaction	0.953	No
hsa-miR-589-3p	263	EPAS1	ENSG00000116016	see interaction	0.824	No
hsa-miR-589-3p	264	SLC35A2	ENSG00000102100	see interaction	1	No
hsa-miR-589-3p	265	DST	ENSG00000151914	see interaction	0.948	No
hsa-miR-589-3p	266	ABHD2	ENSG00000140526	see interaction	0.824	No
hsa-miR-589-3p	267	BMP8B	ENSG00000116985	see interaction	0.812	No
hsa-miR-589-3p	268	ADIPOQ	ENSG00000181092	see interaction	0.824	No
hsa-miR-589-3p	269	FAM204A	ENSG00000165669	see interaction	0.902	Yes
hsa-miR-589-3p	270	CAPRIN1	ENSG00000135387	see interaction	0.917	No
hsa-miR-589-3p	271	VSTM2A	ENSG00000170419	see interaction	0.815	No
hsa-miR-589-3p	272	SPIN4	ENSG00000186767	see interaction	0.836	No
hsa-miR-589-3p	273	MAGEB18	ENSG00000176774	see interaction	0.849	No
hsa-miR-589-3p	274	MYSM1	ENSG00000162601	see interaction	0.838	No
hsa-miR-589-3p	275	ABI2	ENSG00000138443	see interaction	0.82	No
hsa-miR-589-3p	276	PKNOX1	ENSG00000160199	see interaction	0.877	No
hsa-miR-589-3p	277	DOK6	ENSG00000206052	see interaction	0.891	No
hsa-miR-589-3p	278	SKP1	ENSG00000113558	see interaction	0.868	Yes
hsa-miR-589-3p	279	CCT6A	ENSG00000146731	see interaction	0.843	No
hsa-miR-589-3p	280	GAGE1	ENSG00000205777	see interaction	0.837	No
hsa-miR-589-3p	281	RBM38	ENSG00000132819	see interaction	0.929	No
hsa-miR-589-3p	282	ALCAM	ENSG00000170017	see interaction	0.947	No
hsa-miR-589-3p	283	NHP2L1	ENSG00000100138	see interaction	0.875	No
hsa-miR-589-3p	284	DMRT2	ENSG00000173253	see interaction	0.875	No
hsa-miR-589-3p	285	DSPP	ENSG00000152591	see interaction	0.913	No
hsa-miR-589-3p	286	TNRC6B	ENSG00000100354	see interaction	0.875	No
hsa-miR-589-3p	287	NUTM2D	ENSG00000214562	see interaction	0.991	No
hsa-miR-589-3p	288	LEMD3	ENSG00000174106	see interaction	0.802	Yes
hsa-miR-589-3p	289	ZXDC	ENSG00000070476	see interaction	0.899	No
hsa-miR-589-3p	290	FAM178A	ENSG00000119906	see interaction	0.819	No
hsa-miR-589-3p	291	HHLA1	ENSG00000132297	see interaction	0.856	No
hsa-miR-589-3p	292	CEP104	ENSG00000116198	see interaction	0.867	No
hsa-miR-589-3p	293	CCDC17	ENSG00000159588	see interaction	0.882	No
hsa-miR-589-3p	294	ADAMTS2	ENSG00000087116	see interaction	0.919	No
hsa-miR-589-3p	295	VPS13B	ENSG00000132549	see interaction	0.899	No
hsa-miR-589-3p	296	LUZP2	ENSG00000187398	see interaction	0.875	No
hsa-miR-589-3p	297	PROX1	ENSG00000117707	see interaction	0.998	No
hsa-miR-589-3p	298	AC006455.1	ENSG00000230000	see interaction	0.999	No
hsa-miR-589-3p	299	TRIP12	ENSG00000153827	see interaction	0.873	Yes
hsa-miR-589-3p	300	AZIN1	ENSG00000155096	see interaction	0.886	Yes
hsa-miR-589-3p	301	SMYD2	ENSG00000143499	see interaction	0.946	No
hsa-miR-589-3p	302	C19orf82	ENSG00000267106	see interaction	0.996	No
hsa-miR-589-3p	303	DYRK2	ENSG00000127334	see interaction	0.823	No
hsa-miR-589-3p	304	DCAF7	ENSG00000136485	see interaction	0.829	Yes
hsa-miR-589-3p	305	THAP1	ENSG00000131931	see interaction	0.97	No
hsa-miR-589-3p	306	PKP2	ENSG00000057294	see interaction	0.953	No
hsa-miR-589-3p	307	PPP4R2	ENSG00000163605	see interaction	0.88	Yes
hsa-miR-589-3p	308	TRANK1	ENSG00000168016	see interaction	0.855	No
hsa-miR-589-3p	309	PRTG	ENSG00000166450	see interaction	0.877	No
hsa-miR-589-3p	310	EDEM3	ENSG00000116406	see interaction	0.811	No
hsa-miR-589-3p	311	CD81	ENSG00000110651	see interaction	0.979	No
hsa-miR-589-3p	312	PCGF5	ENSG00000180628	see interaction	0.904	Yes
hsa-miR-589-3p	313	ICE1	ENSG00000164151	see interaction	0.876	No
hsa-miR-589-3p	314	HMGXB3	ENSG00000113716	see interaction	0.808	No
hsa-miR-589-3p	315	MAN1A2	ENSG00000198162	see interaction	0.846	No
hsa-miR-589-3p	316	C9orf41	ENSG00000156017	see interaction	0.827	No
hsa-miR-589-3p	317	MINOS1	ENSG00000173436	see interaction	0.94	No
hsa-miR-589-3p	318	MOB3B	ENSG00000120162	see interaction	0.943	No
hsa-miR-589-3p	319	BRCA1	ENSG00000012048	see interaction	0.932	No
hsa-miR-589-3p	320	ZNF217	ENSG00000171940	see interaction	0.925	Yes
hsa-miR-589-3p	321	NLRP3	ENSG00000162711	see interaction	0.835	No
hsa-miR-589-3p	322	LARP4B	ENSG00000107929	see interaction	0.984	No
hsa-miR-589-3p	323	TRIM22	ENSG00000132274	see interaction	0.999	No
hsa-miR-589-3p	324	KIAA1147	ENSG00000257093	see interaction	0.872	No
hsa-miR-589-3p	325	USP51	ENSG00000247746	see interaction	0.828	No
hsa-miR-589-3p	326	KIF3B	ENSG00000101350	see interaction	0.829	No
hsa-miR-589-3p	327	FUBP3	ENSG00000107164	see interaction	0.88	Yes
hsa-miR-589-3p	328	PTCHD1	ENSG00000165186	see interaction	0.906	No
hsa-miR-589-3p	329	MADCAM1	ENSG00000099866	see interaction	0.827	No
hsa-miR-589-3p	330	RUNDC3B	ENSG00000105784	see interaction	0.902	No
hsa-miR-589-3p	331	B3GAT2	ENSG00000112309	see interaction	0.945	No
hsa-miR-589-3p	332	RNF145	ENSG00000145860	see interaction	0.851	No
hsa-miR-589-3p	333	SP4	ENSG00000105866	see interaction	0.854	No
hsa-miR-589-3p	334	ZFX	ENSG00000005889	see interaction	0.99	No
hsa-miR-589-3p	335	PIH1D3	ENSG00000080572	see interaction	0.939	No
hsa-miR-589-3p	336	NFAT5	ENSG00000102908	see interaction	0.925	No
hsa-miR-589-3p	337	RBM39	ENSG00000131051	see interaction	0.929	No
hsa-miR-589-3p	338	PPP1R12A	ENSG00000058272	see interaction	0.993	No
hsa-miR-589-3p	339	SLC5A6	ENSG00000138074	see interaction	0.812	No
hsa-miR-589-3p	340	APOLD1	ENSG00000178878	see interaction	0.842	No
hsa-miR-589-3p	341	RUNX1T1	ENSG00000079102	see interaction	0.844	No
hsa-miR-589-3p	342	TRERF1	ENSG00000124496	see interaction	0.897	No
hsa-miR-589-3p	343	EPT1	ENSG00000138018	see interaction	0.816	No
hsa-miR-589-3p	344	MICU3	ENSG00000155970	see interaction	0.911	No
hsa-miR-589-3p	345	MAPK9	ENSG00000050748	see interaction	0.833	No
hsa-miR-589-3p	346	CACHD1	ENSG00000158966	see interaction	0.919	Yes
hsa-miR-589-3p	347	VGLL3	ENSG00000206538	see interaction	0.864	No
hsa-miR-589-3p	348	PCNX	ENSG00000100731	see interaction	0.805	No
hsa-miR-589-3p	349	KCNS3	ENSG00000170745	see interaction	0.976	No
hsa-miR-589-3p	350	PKP4	ENSG00000144283	see interaction	0.987	No
hsa-miR-589-3p	351	HAPLN1	ENSG00000145681	see interaction	0.917	No
hsa-miR-589-3p	352	KHSRP	ENSG00000088247	see interaction	0.833	No
hsa-miR-589-3p	353	DCC	ENSG00000187323	see interaction	0.86	No
hsa-miR-589-3p	354	AR	ENSG00000169083	see interaction	0.957	No
hsa-miR-589-3p	355	RAB3IP	ENSG00000127328	see interaction	0.887	Yes
hsa-miR-589-3p	356	EVI2A	ENSG00000126860	see interaction	0.933	No
hsa-miR-589-3p	357	USP6	ENSG00000129204	see interaction	0.814	No
hsa-miR-589-3p	358	ST6GALNAC3	ENSG00000184005	see interaction	0.954	No
hsa-miR-589-3p	359	SNRPG	ENSG00000143977	see interaction	0.874	No
hsa-miR-589-3p	360	ABHD17B	ENSG00000107362	see interaction	0.884	No
hsa-miR-589-3p	361	PTPRE	ENSG00000132334	see interaction	0.834	No
hsa-miR-589-3p	362	SIGLEC8	ENSG00000105366	see interaction	0.937	No
hsa-miR-589-3p	363	HNF1A-AS1	ENSG00000241388	see interaction	0.81	No
hsa-miR-589-3p	364	GOLGA8A	ENSG00000175265	see interaction	0.982	No
hsa-miR-589-3p	365	SMAD4	ENSG00000141646	see interaction	0.992	No
hsa-miR-589-3p	366	ST6GAL1	ENSG00000073849	see interaction	0.951	No
hsa-miR-589-3p	367	RBM3	ENSG00000102317	see interaction	0.933	No
hsa-miR-589-3p	368	CTNNB1	ENSG00000168036	see interaction	0.84	No
hsa-miR-589-3p	369	UNK	ENSG00000132478	see interaction	0.883	No
hsa-miR-589-3p	370	ACTR3	ENSG00000115091	see interaction	0.855	No
hsa-miR-589-3p	371	PPP3CB	ENSG00000107758	see interaction	0.803	No
hsa-miR-589-3p	372	VTI1B	ENSG00000100568	see interaction	0.892	No
hsa-miR-589-3p	373	TUBA1C	ENSG00000167553	see interaction	0.996	Yes
hsa-miR-589-3p	374	AXIN2	ENSG00000168646	see interaction	0.921	No
hsa-miR-589-3p	375	FAM172A	ENSG00000113391	see interaction	0.852	No
hsa-miR-589-3p	376	GABRA5	ENSG00000186297	see interaction	0.865	No
hsa-miR-589-3p	377	ST3GAL2	ENSG00000157350	see interaction	0.986	No
hsa-miR-589-3p	378	PHLDB2	ENSG00000144824	see interaction	0.884	No
hsa-miR-589-3p	379	C17orf53	ENSG00000125319	see interaction	0.996	No
hsa-miR-589-3p	380	STRBP	ENSG00000165209	see interaction	0.904	No
hsa-miR-589-3p	381	SBNO1	ENSG00000139697	see interaction	0.859	Yes
hsa-miR-589-3p	382	PBX3	ENSG00000167081	see interaction	0.87	No
hsa-miR-589-3p	383	ARL3	ENSG00000138175	see interaction	0.847	No
hsa-miR-589-3p	384	FAR1	ENSG00000197601	see interaction	0.856	No
hsa-miR-589-3p	385	NUFIP2	ENSG00000108256	see interaction	0.952	No
hsa-miR-589-3p	386	WBP1L	ENSG00000166272	see interaction	0.988	No
hsa-miR-589-3p	387	PRMT6	ENSG00000198890	see interaction	0.807	No
hsa-miR-589-3p	388	SLC19A2	ENSG00000117479	see interaction	0.913	No
hsa-miR-589-3p	389	C1orf180	ENSG00000180869	see interaction	0.861	No
hsa-miR-589-3p	390	HSDL2	ENSG00000119471	see interaction	0.944	No
hsa-miR-589-3p	391	AADACL2	ENSG00000197953	see interaction	0.835	No
hsa-miR-589-3p	392	HFE	ENSG00000010704	see interaction	0.914	No
hsa-miR-589-3p	393	MCC	ENSG00000171444	see interaction	0.894	No
hsa-miR-589-3p	394	GIT2	ENSG00000139436	see interaction	0.867	No
hsa-miR-589-3p	395	FAM114A2	ENSG00000055147	see interaction	0.9	No
hsa-miR-589-3p	396	NRIP3	ENSG00000175352	see interaction	0.811	No
hsa-miR-589-3p	397	PRND	ENSG00000171864	see interaction	0.84	No
hsa-miR-589-3p	398	ICE2	ENSG00000128915	see interaction	0.924	No
hsa-miR-589-3p	399	CCDC25	ENSG00000147419	see interaction	0.903	No
hsa-miR-589-3p	400	FAF1	ENSG00000185104	see interaction	0.849	No
hsa-miR-589-3p	401	HERC2	ENSG00000128731	see interaction	0.906	No
hsa-miR-589-3p	402	CGGBP1	ENSG00000163320	see interaction	0.836	No
hsa-miR-589-3p	403	LRRC17	ENSG00000128606	see interaction	0.975	No
hsa-miR-589-3p	404	LNPEP	ENSG00000113441	see interaction	0.862	No
hsa-miR-589-3p	405	FOXN3	ENSG00000053254	see interaction	0.826	No
hsa-miR-589-3p	406	SMU1	ENSG00000122692	see interaction	0.918	No
hsa-miR-589-3p	407	PDYN	ENSG00000101327	see interaction	0.999	No
hsa-miR-589-3p	408	IKZF5	ENSG00000095574	see interaction	0.883	No
hsa-miR-589-3p	409	NRG3	ENSG00000185737	see interaction	0.98	No
hsa-miR-589-3p	410	TMEM178B	ENSG00000261115	see interaction	0.988	No
hsa-miR-589-3p	411	CTDSPL	ENSG00000144677	see interaction	0.856	Yes
hsa-miR-589-3p	412	MLYCD	ENSG00000103150	see interaction	0.97	No
hsa-miR-589-3p	413	ANKRD12	ENSG00000101745	see interaction	0.855	No
hsa-miR-589-3p	414	SRSF6	ENSG00000124193	see interaction	0.835	Yes
hsa-miR-589-3p	415	LBH	ENSG00000213626	see interaction	0.974	No
hsa-miR-589-3p	416	SUB1	ENSG00000113387	see interaction	0.931	No
hsa-miR-589-3p	417	RBM19	ENSG00000122965	see interaction	0.949	No
hsa-miR-589-3p	418	ITPRIPL2	ENSG00000205730	see interaction	0.807	No
hsa-miR-589-3p	419	HPN	ENSG00000105707	see interaction	0.92	No
hsa-miR-589-3p	420	SLC25A21	ENSG00000183032	see interaction	0.872	No
hsa-miR-589-3p	421	TBCEL	ENSG00000154114	see interaction	0.95	No
hsa-miR-589-3p	422	HSF5	ENSG00000176160	see interaction	0.91	No
hsa-miR-589-3p	423	BEND4	ENSG00000188848	see interaction	0.878	No
hsa-miR-589-3p	424	GAS2	ENSG00000148935	see interaction	0.862	No
hsa-miR-589-3p	425	EIF4A2	ENSG00000156976	see interaction	0.877	No
hsa-miR-589-3p	426	DPP10	ENSG00000175497	see interaction	0.939	No
hsa-miR-589-3p	427	E2F6	ENSG00000169016	see interaction	0.908	No
hsa-miR-589-3p	428	ZMIZ1	ENSG00000108175	see interaction	0.945	No
hsa-miR-589-3p	429	JRKL	ENSG00000183340	see interaction	0.924	No
hsa-miR-589-3p	430	TREH	ENSG00000118094	see interaction	0.926	No
hsa-miR-589-3p	431	FAN1	ENSG00000198690	see interaction	0.91	No
hsa-miR-589-3p	432	ZRANB3	ENSG00000121988	see interaction	0.869	No
hsa-miR-589-3p	433	PRRT1	ENSG00000204314	see interaction	0.91	No
hsa-miR-589-3p	434	CBX6	ENSG00000183741	see interaction	0.95	Yes
hsa-miR-589-3p	435	NEUROG2	ENSG00000178403	see interaction	0.843	No
hsa-miR-589-3p	436	ZNF773	ENSG00000152439	see interaction	0.912	No
hsa-miR-589-3p	437	SUPT5H	ENSG00000196235	see interaction	0.814	No
hsa-miR-589-3p	438	PRDM6	ENSG00000061455	see interaction	0.853	No
hsa-miR-589-3p	439	PARD3B	ENSG00000116117	see interaction	0.862	No
hsa-miR-589-3p	440	PDIA5	ENSG00000065485	see interaction	0.898	No
hsa-miR-589-3p	441	ANKLE2	ENSG00000176915	see interaction	0.869	No
hsa-miR-589-3p	442	RGAG1	ENSG00000243978	see interaction	0.804	No
hsa-miR-589-3p	443	ZMYM2	ENSG00000121741	see interaction	0.816	Yes
hsa-miR-589-3p	444	FAM20B	ENSG00000116199	see interaction	0.834	No
hsa-miR-589-3p	445	CR1	ENSG00000203710	see interaction	0.818	No
hsa-miR-589-3p	446	HSP90AB1	ENSG00000096384	see interaction	0.999	No
hsa-miR-589-3p	447	PRDM10	ENSG00000170325	see interaction	0.87	No
hsa-miR-589-3p	448	ADAMTSL1	ENSG00000178031	see interaction	0.855	No
hsa-miR-589-3p	449	BBS5	ENSG00000163093	see interaction	0.874	No
hsa-miR-589-3p	450	ZNF812	ENSG00000224689	see interaction	0.869	No
hsa-miR-589-3p	451	PPP4R1	ENSG00000154845	see interaction	0.984	No
hsa-miR-589-3p	452	RAB18	ENSG00000099246	see interaction	0.86	Yes
hsa-miR-589-3p	453	KIT	ENSG00000157404	see interaction	0.862	No
hsa-miR-589-3p	454	RBL1	ENSG00000080839	see interaction	0.902	No
hsa-miR-589-3p	455	BOLL	ENSG00000152430	see interaction	0.938	No
hsa-miR-589-3p	456	PDPN	ENSG00000162493	see interaction	0.854	No
hsa-miR-589-3p	457	CDYL2	ENSG00000166446	see interaction	0.991	No
hsa-miR-589-3p	458	KIAA2013	ENSG00000116685	see interaction	0.951	No
hsa-miR-589-3p	459	ILDR2	ENSG00000143195	see interaction	0.939	No
hsa-miR-589-3p	460	NCAPG	ENSG00000109805	see interaction	0.849	No
hsa-miR-589-3p	461	PLA2G5	ENSG00000127472	see interaction	0.852	No
hsa-miR-589-3p	462	GOLGA6A	ENSG00000159289	see interaction	0.887	No
hsa-miR-589-3p	463	KRT6B	ENSG00000185479	see interaction	0.907	No
hsa-miR-589-3p	464	RP11-385D13.1	ENSG00000251537	see interaction	0.832	No
hsa-miR-589-3p	465	NCOA2	ENSG00000140396	see interaction	0.824	No
hsa-miR-589-3p	466	ITPR1	ENSG00000150995	see interaction	0.904	Yes
hsa-miR-589-3p	467	AXDND1	ENSG00000162779	see interaction	0.86	No
hsa-miR-589-3p	468	ARMCX3	ENSG00000102401	see interaction	0.987	No
hsa-miR-589-3p	469	SPRY3	ENSG00000168939	see interaction	0.832	No
hsa-miR-589-3p	470	KRT83	ENSG00000170523	see interaction	0.93	No
hsa-miR-589-3p	471	SATB1	ENSG00000182568	see interaction	0.834	No
hsa-miR-589-3p	472	CHIC1	ENSG00000204116	see interaction	0.902	No
hsa-miR-589-3p	473	NADK	ENSG00000008130	see interaction	0.802	No
hsa-miR-589-3p	474	STARD3NL	ENSG00000010270	see interaction	0.921	No
hsa-miR-589-3p	475	RCBTB2	ENSG00000136161	see interaction	0.998	No
hsa-miR-589-3p	476	KCNN2	ENSG00000080709	see interaction	0.804	No
hsa-miR-589-3p	477	ARSK	ENSG00000164291	see interaction	0.958	Yes
hsa-miR-589-3p	478	NAMPT	ENSG00000105835	see interaction	0.987	No
hsa-miR-589-3p	479	MTSS1	ENSG00000170873	see interaction	0.829	No
hsa-miR-589-3p	480	TMCC1	ENSG00000172765	see interaction	0.822	No
hsa-miR-589-3p	481	RORA	ENSG00000069667	see interaction	0.884	No
hsa-miR-589-3p	482	FGF9	ENSG00000102678	see interaction	0.988	No
hsa-miR-589-3p	483	RSRC2	ENSG00000111011	see interaction	0.921	Yes
hsa-miR-589-3p	484	FARP2	ENSG00000006607	see interaction	0.857	No
hsa-miR-589-3p	485	B4GALT4	ENSG00000121578	see interaction	0.85	No
hsa-miR-589-3p	486	AKAP7	ENSG00000118507	see interaction	0.819	No
hsa-miR-589-3p	487	LILRB3	ENSG00000204577	see interaction	0.881	No
hsa-miR-589-3p	488	NRP1	ENSG00000099250	see interaction	0.864	No
hsa-miR-589-3p	489	NAA30	ENSG00000139977	see interaction	1	No
hsa-miR-589-3p	490	VTI1A	ENSG00000151532	see interaction	0.969	No
hsa-miR-589-3p	491	ZNF592	ENSG00000166716	see interaction	0.996	No
hsa-miR-589-3p	492	ARL5A	ENSG00000162980	see interaction	0.956	No
hsa-miR-589-3p	493	RAP2C	ENSG00000123728	see interaction	0.828	No
hsa-miR-589-3p	494	GDF6	ENSG00000156466	see interaction	0.974	No
hsa-miR-589-3p	495	PPIL4	ENSG00000131013	see interaction	0.828	No
hsa-miR-589-3p	496	SYT7	ENSG00000011347	see interaction	0.906	No
hsa-miR-589-3p	497	OXTR	ENSG00000180914	see interaction	0.958	No
hsa-miR-589-3p	498	RAC1	ENSG00000136238	see interaction	0.905	Yes
hsa-miR-589-3p	499	FAM120C	ENSG00000184083	see interaction	0.998	No
hsa-miR-589-3p	500	ATF1	ENSG00000123268	see interaction	0.947	No
hsa-miR-589-3p	501	PMPCB	ENSG00000105819	see interaction	0.946	No
hsa-miR-589-3p	502	ADAMTS1	ENSG00000154734	see interaction	0.926	No
hsa-miR-589-3p	503	DNAJB14	ENSG00000164031	see interaction	0.953	No
hsa-miR-589-3p	504	GPALPP1	ENSG00000133114	see interaction	0.817	No
hsa-miR-589-3p	505	KIAA0226	ENSG00000145016	see interaction	0.842	No
hsa-miR-589-3p	506	FAM179A	ENSG00000189350	see interaction	0.957	No
hsa-miR-589-3p	507	UBE2K	ENSG00000078140	see interaction	0.82	No
hsa-miR-589-3p	508	FAM122A	ENSG00000187866	see interaction	0.926	No
hsa-miR-589-3p	509	STX12	ENSG00000117758	see interaction	0.897	No
hsa-miR-589-3p	510	CDK11A	ENSG00000008128	see interaction	0.881	No
hsa-miR-589-3p	511	CCPG1	ENSG00000260916	see interaction	0.849	No
hsa-miR-589-3p	512	ASNSD1	ENSG00000138381	see interaction	0.909	No
hsa-miR-589-3p	513	ELMOD1	ENSG00000110675	see interaction	0.836	No
hsa-miR-589-3p	514	CS	ENSG00000062485	see interaction	0.976	Yes
hsa-miR-589-3p	515	ZCCHC3	ENSG00000177764	see interaction	1	No
hsa-miR-589-3p	516	MXD1	ENSG00000059728	see interaction	0.819	No
hsa-miR-589-3p	517	RAD1	ENSG00000113456	see interaction	0.807	No
hsa-miR-589-3p	518	NLGN1	ENSG00000169760	see interaction	0.992	No
hsa-miR-589-3p	519	PPP6R2	ENSG00000100239	see interaction	0.973	No
hsa-miR-589-3p	520	MDM1	ENSG00000111554	see interaction	0.93	No
hsa-miR-589-3p	521	TXLNG	ENSG00000086712	see interaction	0.823	No
hsa-miR-589-3p	522	ADNP	ENSG00000101126	see interaction	0.987	No
hsa-miR-589-3p	523	NF1	ENSG00000196712	see interaction	0.858	No
hsa-miR-589-3p	524	FIGN	ENSG00000182263	see interaction	0.993	No
hsa-miR-589-3p	525	SHPRH	ENSG00000146414	see interaction	0.844	No
hsa-miR-589-3p	526	STRN	ENSG00000115808	see interaction	0.908	No
hsa-miR-589-3p	527	VSX1	ENSG00000100987	see interaction	0.972	No
hsa-miR-589-3p	528	FUT9	ENSG00000172461	see interaction	0.85	No
hsa-miR-589-3p	529	STK25	ENSG00000115694	see interaction	0.826	Yes
hsa-miR-589-3p	530	RNF152	ENSG00000176641	see interaction	0.847	No
hsa-miR-589-3p	531	BNC2	ENSG00000173068	see interaction	0.962	Yes
hsa-miR-589-3p	532	FNIP1	ENSG00000217128	see interaction	0.992	Yes
hsa-miR-589-3p	533	SLC39A6	ENSG00000141424	see interaction	0.823	No
hsa-miR-589-3p	534	SPRY1	ENSG00000164056	see interaction	0.959	No
hsa-miR-589-3p	535	BCAS2	ENSG00000116752	see interaction	0.845	No
hsa-miR-589-3p	536	LHX1	ENSG00000132130	see interaction	0.885	No
hsa-miR-589-3p	537	IKZF2	ENSG00000030419	see interaction	0.839	No
hsa-miR-589-3p	538	MBNL2	ENSG00000139793	see interaction	0.866	No
hsa-miR-589-3p	539	NMT1	ENSG00000136448	see interaction	0.958	No
hsa-miR-589-3p	540	STX6	ENSG00000135823	see interaction	0.814	No
hsa-miR-589-3p	541	PRICKLE2	ENSG00000163637	see interaction	0.986	No
hsa-miR-589-3p	542	MKI67	ENSG00000148773	see interaction	0.814	No
hsa-miR-589-3p	543	GSTM2	ENSG00000213366	see interaction	0.964	No
hsa-miR-589-3p	544	RRP1B	ENSG00000160208	see interaction	0.874	No
hsa-miR-589-3p	545	FADS2	ENSG00000134824	see interaction	0.808	No
hsa-miR-589-3p	546	PPWD1	ENSG00000113593	see interaction	0.981	No
hsa-miR-589-3p	547	DDAH1	ENSG00000153904	see interaction	0.815	No
hsa-miR-589-3p	548	RNF165	ENSG00000141622	see interaction	0.9	No
hsa-miR-589-3p	549	ZCCHC14	ENSG00000140948	see interaction	0.897	No
hsa-miR-589-3p	550	ICK	ENSG00000112144	see interaction	0.913	No
hsa-miR-589-3p	551	SLC44A1	ENSG00000070214	see interaction	0.931	No
hsa-miR-589-3p	552	IL12B	ENSG00000113302	see interaction	0.904	No
hsa-miR-589-3p	553	TTLL4	ENSG00000135912	see interaction	0.992	No
hsa-miR-589-3p	554	SHISA9	ENSG00000237515	see interaction	0.867	No
hsa-miR-589-3p	555	PIAS2	ENSG00000078043	see interaction	0.873	No
hsa-miR-589-3p	556	FBXW2	ENSG00000119402	see interaction	0.849	No
hsa-miR-589-3p	557	CAMK2B	ENSG00000058404	see interaction	0.949	No
hsa-miR-589-3p	558	CAST	ENSG00000153113	see interaction	0.952	No
hsa-miR-589-3p	559	GJC1	ENSG00000182963	see interaction	0.945	Yes
hsa-miR-589-3p	560	CEP135	ENSG00000174799	see interaction	0.86	No
hsa-miR-589-3p	561	HERC4	ENSG00000148634	see interaction	0.973	Yes
hsa-miR-589-3p	562	CTNNA3	ENSG00000183230	see interaction	0.859	No
hsa-miR-589-3p	563	POU4F2	ENSG00000151615	see interaction	0.929	No
hsa-miR-589-3p	564	PPARGC1A	ENSG00000109819	see interaction	0.859	No
hsa-miR-589-3p	565	TSPYL1	ENSG00000189241	see interaction	0.94	Yes
hsa-miR-589-3p	566	CHAF1B	ENSG00000159259	see interaction	0.878	No
hsa-miR-589-3p	567	EPM2AIP1	ENSG00000178567	see interaction	0.934	No
hsa-miR-589-3p	568	GBE1	ENSG00000114480	see interaction	0.99	No
hsa-miR-589-3p	569	SAMD3	ENSG00000164483	see interaction	0.827	No
hsa-miR-589-3p	570	CLMN	ENSG00000165959	see interaction	0.804	No
hsa-miR-589-3p	571	SERPINB5	ENSG00000206075	see interaction	0.826	No
hsa-miR-589-3p	572	SOD2	ENSG00000112096	see interaction	0.95	Yes
hsa-miR-589-3p	573	TEX14	ENSG00000121101	see interaction	0.844	No
hsa-miR-589-3p	574	JUND	ENSG00000130522	see interaction	0.913	No
hsa-miR-589-3p	575	PCDH7	ENSG00000169851	see interaction	0.955	No
hsa-miR-589-3p	576	GUCY1A2	ENSG00000152402	see interaction	0.883	No
hsa-miR-589-3p	577	DCP1B	ENSG00000151065	see interaction	0.86	No
hsa-miR-589-3p	578	ASIC2	ENSG00000108684	see interaction	0.886	No
hsa-miR-589-3p	579	RC3H1	ENSG00000135870	see interaction	0.967	No
hsa-miR-589-3p	580	GLP2R	ENSG00000065325	see interaction	0.866	No
hsa-miR-589-3p	581	KIAA1024	ENSG00000169330	see interaction	0.995	No
hsa-miR-589-3p	582	ZBTB33	ENSG00000177485	see interaction	0.924	Yes
hsa-miR-589-3p	583	ZNF407	ENSG00000215421	see interaction	0.825	No
hsa-miR-589-3p	584	RAB3B	ENSG00000169213	see interaction	0.828	No
hsa-miR-589-3p	585	NR1D1	ENSG00000126368	see interaction	0.902	No
hsa-miR-589-3p	586	AC104472.1	ENSG00000214919	see interaction	0.854	No
hsa-miR-589-3p	587	RLIM	ENSG00000131263	see interaction	0.805	No
hsa-miR-589-3p	588	TATDN3	ENSG00000203705	see interaction	0.897	No
hsa-miR-589-3p	589	ZNF462	ENSG00000148143	see interaction	0.953	No
hsa-miR-589-3p	590	RNF8	ENSG00000112130	see interaction	0.92	No
hsa-miR-589-3p	591	LEF1	ENSG00000138795	see interaction	0.811	No
hsa-miR-589-3p	592	ZNF704	ENSG00000164684	see interaction	0.996	No
hsa-miR-589-3p	593	C7orf69	ENSG00000136275	see interaction	0.96	No
hsa-miR-589-3p	594	PRMT5	ENSG00000100462	see interaction	0.891	No
hsa-miR-589-3p	595	SORCS1	ENSG00000108018	see interaction	0.953	No
hsa-miR-589-3p	596	KIRREL3	ENSG00000149571	see interaction	0.821	No
hsa-miR-589-3p	597	CTTNBP2NL	ENSG00000143079	see interaction	0.919	No
hsa-miR-589-3p	598	XPO4	ENSG00000132953	see interaction	0.905	No
hsa-miR-589-3p	599	METTL14	ENSG00000145388	see interaction	0.95	No
hsa-miR-589-3p	600	STARD7	ENSG00000084090	see interaction	0.869	No
hsa-miR-589-3p	601	EHHADH	ENSG00000113790	see interaction	0.969	No
hsa-miR-589-3p	602	DLX1	ENSG00000144355	see interaction	0.918	No
hsa-miR-589-3p	603	CTCF	ENSG00000102974	see interaction	0.82	No
hsa-miR-589-3p	604	PTPLAD2	ENSG00000188921	see interaction	0.821	No
hsa-miR-589-3p	605	PYGO1	ENSG00000171016	see interaction	0.873	No
hsa-miR-589-3p	606	ZBTB14	ENSG00000198081	see interaction	0.854	No
hsa-miR-589-3p	607	KIAA0232	ENSG00000170871	see interaction	0.988	No
hsa-miR-589-3p	608	CD1A	ENSG00000158477	see interaction	0.911	No
hsa-miR-589-3p	609	AAK1	ENSG00000115977	see interaction	0.968	No
hsa-miR-589-3p	610	ULBP2	ENSG00000131015	see interaction	0.814	No
hsa-miR-589-3p	611	TNR	ENSG00000116147	see interaction	0.926	No
hsa-miR-589-3p	612	NFIA	ENSG00000162599	see interaction	0.895	No
hsa-miR-589-3p	613	MON2	ENSG00000061987	see interaction	0.968	No
hsa-miR-589-3p	614	ZFHX4	ENSG00000091656	see interaction	0.87	Yes
hsa-miR-589-3p	615	COBLL1	ENSG00000082438	see interaction	0.918	No
hsa-miR-589-3p	616	AVL9	ENSG00000105778	see interaction	0.962	No
hsa-miR-589-3p	617	GSG2	ENSG00000177602	see interaction	0.917	No
hsa-miR-589-3p	618	RASAL2	ENSG00000075391	see interaction	0.862	No
hsa-miR-589-3p	619	REEP1	ENSG00000068615	see interaction	0.966	No
hsa-miR-589-3p	620	VSIG4	ENSG00000155659	see interaction	0.828	No
hsa-miR-589-3p	621	SIPA1L2	ENSG00000116991	see interaction	0.985	No
hsa-miR-589-3p	622	SESN3	ENSG00000149212	see interaction	0.851	Yes
hsa-miR-589-3p	623	ACTR3B	ENSG00000133627	see interaction	0.941	Yes
hsa-miR-589-3p	624	RPRD1A	ENSG00000141425	see interaction	0.905	No
hsa-miR-589-3p	625	TRIM44	ENSG00000166326	see interaction	0.824	No
hsa-miR-589-3p	626	PARD3	ENSG00000148498	see interaction	0.907	No
hsa-miR-589-3p	627	BCL11B	ENSG00000127152	see interaction	0.947	No
hsa-miR-589-3p	628	HMGCS1	ENSG00000112972	see interaction	0.955	Yes
hsa-miR-589-3p	629	ANTXR2	ENSG00000163297	see interaction	0.955	No
hsa-miR-589-3p	630	SUGT1	ENSG00000165416	see interaction	0.872	No
hsa-miR-589-3p	631	KCNC2	ENSG00000166006	see interaction	0.845	No
hsa-miR-589-3p	632	ZNF615	ENSG00000197619	see interaction	0.942	No
hsa-miR-589-3p	633	GAREM	ENSG00000141441	see interaction	0.813	No
hsa-miR-589-3p	634	FTO	ENSG00000140718	see interaction	0.858	No
hsa-miR-589-3p	635	CUL3	ENSG00000036257	see interaction	0.859	No
hsa-miR-589-3p	636	AIFM1	ENSG00000156709	see interaction	0.877	No
hsa-miR-589-3p	637	ZNF235	ENSG00000159917	see interaction	0.835	No
hsa-miR-589-3p	638	HIPK1	ENSG00000163349	see interaction	0.96	Yes
hsa-miR-589-3p	639	KRTAP24-1	ENSG00000188694	see interaction	0.883	No
hsa-miR-589-3p	640	YES1	ENSG00000176105	see interaction	0.855	No
hsa-miR-589-3p	641	NRIP1	ENSG00000180530	see interaction	0.863	No
hsa-miR-589-3p	642	ZBTB34	ENSG00000177125	see interaction	0.999	No
hsa-miR-589-3p	643	OLA1	ENSG00000138430	see interaction	0.973	Yes
hsa-miR-589-3p	644	PAFAH1B2	ENSG00000168092	see interaction	0.883	Yes
hsa-miR-589-3p	645	RAD50	ENSG00000113522	see interaction	0.804	Yes
hsa-miR-589-3p	646	KCNIP1	ENSG00000182132	see interaction	0.901	No
hsa-miR-589-3p	647	KRR1	ENSG00000111615	see interaction	0.936	No
hsa-miR-589-3p	648	TRIQK	ENSG00000205133	see interaction	0.802	No
hsa-miR-589-3p	649	OSBPL8	ENSG00000091039	see interaction	0.95	No
hsa-miR-589-3p	650	NCKAP1	ENSG00000061676	see interaction	0.964	Yes
hsa-miR-589-3p	651	GPR157	ENSG00000180758	see interaction	0.925	No
hsa-miR-589-3p	652	C5orf63	ENSG00000164241	see interaction	0.882	No
hsa-miR-589-3p	653	DYRK1A	ENSG00000157540	see interaction	0.899	No
hsa-miR-589-3p	654	ARHGEF17	ENSG00000110237	see interaction	0.929	No
hsa-miR-589-3p	655	HTR2C	ENSG00000147246	see interaction	0.871	No
hsa-miR-589-3p	656	PTPRT	ENSG00000196090	see interaction	0.898	No
hsa-miR-589-3p	657	SPIN1	ENSG00000106723	see interaction	1	No
hsa-miR-589-3p	658	MOBP	ENSG00000168314	see interaction	0.913	No
hsa-miR-589-3p	659	CARF	ENSG00000138380	see interaction	0.939	No
hsa-miR-589-3p	660	RNF125	ENSG00000101695	see interaction	0.946	No
hsa-miR-589-3p	661	UGT1A8	ENSG00000241635	see interaction	0.433	No
hsa-miR-589-3p	662	VAV3	ENSG00000134215	see interaction	0.963	No
hsa-miR-589-3p	663	SYNRG	ENSG00000006114	see interaction	0.869	No
hsa-miR-589-3p	664	TANC2	ENSG00000170921	see interaction	0.827	No
hsa-miR-589-3p	665	EPHA4	ENSG00000116106	see interaction	0.821	No
hsa-miR-589-3p	666	TSPYL5	ENSG00000180543	see interaction	0.93	No
hsa-miR-589-3p	667	CPEB3	ENSG00000107864	see interaction	0.995	No
hsa-miR-589-3p	668	ZNF652	ENSG00000198740	see interaction	0.98	No
hsa-miR-589-3p	669	TDRD9	ENSG00000156414	see interaction	0.988	No
hsa-miR-589-3p	670	LIN54	ENSG00000189308	see interaction	0.818	No
hsa-miR-589-3p	671	TRIM25	ENSG00000121060	see interaction	0.816	No
hsa-miR-589-3p	672	RNF213	ENSG00000173821	see interaction	0.891	Yes
hsa-miR-589-3p	673	MAP3K7	ENSG00000135341	see interaction	0.96	No
hsa-miR-589-3p	674	VENTX	ENSG00000151650	see interaction	0.87	No
hsa-miR-589-3p	675	NUPL1	ENSG00000139496	see interaction	0.891	Yes
hsa-miR-589-3p	676	NUS1	ENSG00000153989	see interaction	0.96	No
hsa-miR-589-3p	677	PHKB	ENSG00000102893	see interaction	0.999	No
hsa-miR-589-3p	678	ITPR2	ENSG00000123104	see interaction	0.975	No
hsa-miR-589-3p	679	LNX2	ENSG00000139517	see interaction	0.956	No
hsa-miR-589-3p	680	ZNF561	ENSG00000171469	see interaction	0.964	No
hsa-miR-589-3p	681	ABL2	ENSG00000143322	see interaction	0.875	No
hsa-miR-589-3p	682	KDR	ENSG00000128052	see interaction	0.922	No
hsa-miR-589-3p	683	RAD21	ENSG00000164754	see interaction	0.936	No
hsa-miR-589-3p	684	CHRNA6	ENSG00000147434	see interaction	0.831	No
hsa-miR-589-3p	685	GULP1	ENSG00000144366	see interaction	0.96	No
hsa-miR-589-3p	686	ZKSCAN2	ENSG00000155592	see interaction	0.912	No
hsa-miR-589-3p	687	KMT2C	ENSG00000055609	see interaction	0.97	Yes
hsa-miR-589-3p	688	GABRP	ENSG00000094755	see interaction	0.81	No
hsa-miR-589-3p	689	MGAT4A	ENSG00000071073	see interaction	0.892	Yes
hsa-miR-589-3p	690	GAK	ENSG00000178950	see interaction	0.831	No
hsa-miR-589-3p	691	HOXA10	ENSG00000253293	see interaction	0.944	No
hsa-miR-589-3p	692	PCDH9	ENSG00000184226	see interaction	0.995	No
hsa-miR-589-3p	693	ZSCAN9	ENSG00000137185	see interaction	0.831	No
hsa-miR-589-3p	694	TIMM10B	ENSG00000132286	see interaction	0.833	No
hsa-miR-589-3p	695	DGKI	ENSG00000157680	see interaction	0.812	No
hsa-miR-589-3p	696	UBE4B	ENSG00000130939	see interaction	0.845	No
hsa-miR-589-3p	697	RAD9B	ENSG00000151164	see interaction	0.946	No
hsa-miR-589-3p	698	MUC17	ENSG00000169876	see interaction	0.838	No
hsa-miR-589-3p	699	PARD6B	ENSG00000124171	see interaction	0.899	No
hsa-miR-589-3p	700	TBC1D3C	ENSG00000234972	see interaction	0.812	No
hsa-miR-589-3p	701	TSPYL6	ENSG00000178021	see interaction	0.938	No
hsa-miR-589-3p	702	C1orf116	ENSG00000182795	see interaction	0.901	No
hsa-miR-589-3p	703	ENTPD4	ENSG00000197217	see interaction	0.915	No
hsa-miR-589-3p	704	MTCL1	ENSG00000168502	see interaction	0.886	No
hsa-miR-589-3p	705	HMGB1	ENSG00000189403	see interaction	0.973	No
hsa-miR-589-3p	706	SLMO2	ENSG00000101166	see interaction	0.953	No
hsa-miR-589-3p	707	TOP1	ENSG00000198900	see interaction	0.975	No
hsa-miR-589-3p	708	INADL	ENSG00000132849	see interaction	0.917	No
hsa-miR-589-3p	709	PDP2	ENSG00000172840	see interaction	0.838	No
hsa-miR-589-3p	710	GPR176	ENSG00000166073	see interaction	0.975	No
hsa-miR-589-3p	711	ZNF248	ENSG00000198105	see interaction	0.87	No
hsa-miR-589-3p	712	ACOXL	ENSG00000153093	see interaction	0.926	No
hsa-miR-589-3p	713	TRPM3	ENSG00000083067	see interaction	0.926	No
hsa-miR-589-3p	714	MBD5	ENSG00000204406	see interaction	0.856	No
hsa-miR-589-3p	715	CBX5	ENSG00000094916	see interaction	0.973	No
hsa-miR-589-3p	716	RPE	ENSG00000197713	see interaction	0.832	No
hsa-miR-589-3p	717	C14orf132	ENSG00000227051	see interaction	0.822	No
hsa-miR-589-3p	718	DHX36	ENSG00000174953	see interaction	0.999	No
hsa-miR-589-3p	719	NOB1	ENSG00000141101	see interaction	0.921	No
hsa-miR-589-3p	720	LYPLA1	ENSG00000120992	see interaction	0.873	No
hsa-miR-589-3p	721	EPHX2	ENSG00000120915	see interaction	0.805	No
hsa-miR-589-3p	722	GPRIN3	ENSG00000185477	see interaction	0.834	No
hsa-miR-589-3p	723	DDHD2	ENSG00000085788	see interaction	0.846	No
hsa-miR-589-3p	724	EMC6	ENSG00000127774	see interaction	0.949	No
hsa-miR-589-3p	725	TMEM60	ENSG00000135211	see interaction	0.81	No
hsa-miR-589-3p	726	KRTAP26-1	ENSG00000197683	see interaction	0.834	No
hsa-miR-589-3p	727	RAPH1	ENSG00000173166	see interaction	0.933	Yes
hsa-miR-589-3p	728	ZNF300	ENSG00000145908	see interaction	0.827	No
hsa-miR-589-3p	729	RP11-345J4.5	ENSG00000261740	see interaction	0.855	No
hsa-miR-589-3p	730	PGK1	ENSG00000102144	see interaction	0.849	No
hsa-miR-589-3p	731	SLC6A13	ENSG00000010379	see interaction	0.832	No
hsa-miR-589-3p	732	GPR137C	ENSG00000180998	see interaction	0.893	No
hsa-miR-589-3p	733	FANCI	ENSG00000140525	see interaction	0.85	No
hsa-miR-589-3p	734	DDR2	ENSG00000162733	see interaction	0.807	No
hsa-miR-589-3p	735	PCMT1	ENSG00000120265	see interaction	0.866	Yes
hsa-miR-589-3p	736	C9orf85	ENSG00000155621	see interaction	0.807	No
hsa-miR-589-3p	737	SVIL	ENSG00000197321	see interaction	0.874	No
hsa-miR-589-3p	738	CDC123	ENSG00000151465	see interaction	0.985	No
hsa-miR-589-3p	739	SMG1	ENSG00000157106	see interaction	0.987	No
hsa-miR-589-3p	740	CLOCK	ENSG00000134852	see interaction	0.879	No
hsa-miR-589-3p	741	NAP1L2	ENSG00000186462	see interaction	0.932	No
hsa-miR-589-3p	742	NR2F2	ENSG00000185551	see interaction	0.839	No
hsa-miR-589-3p	743	ZMYM3	ENSG00000147130	see interaction	0.945	Yes
hsa-miR-589-3p	744	CCDC144NL	ENSG00000205212	see interaction	0.997	No
hsa-miR-589-3p	745	COG1	ENSG00000166685	see interaction	0.895	No
hsa-miR-589-3p	746	AJUBA	ENSG00000129474	see interaction	0.997	No
hsa-miR-589-3p	747	ZNF740	ENSG00000139651	see interaction	0.952	No
hsa-miR-589-3p	748	GNAI1	ENSG00000127955	see interaction	0.958	No
hsa-miR-589-3p	749	GNE	ENSG00000159921	see interaction	0.901	No
hsa-miR-589-3p	750	XIAP	ENSG00000101966	see interaction	0.819	No
hsa-miR-589-3p	751	MAP1B	ENSG00000131711	see interaction	0.971	Yes
hsa-miR-589-3p	752	UQCRB	ENSG00000156467	see interaction	0.832	No
hsa-miR-589-3p	753	MUM1L1	ENSG00000157502	see interaction	0.909	No
hsa-miR-589-3p	754	UBLCP1	ENSG00000164332	see interaction	0.879	No
hsa-miR-589-3p	755	TSHZ2	ENSG00000182463	see interaction	0.863	No
hsa-miR-589-3p	756	SYNCRIP	ENSG00000135316	see interaction	0.834	No
hsa-miR-589-3p	757	MTFR1	ENSG00000066855	see interaction	0.988	No
hsa-miR-589-3p	758	DSP	ENSG00000096696	see interaction	0.801	No
hsa-miR-589-3p	759	CUL4B	ENSG00000158290	see interaction	0.868	No
hsa-miR-589-3p	760	HMBOX1	ENSG00000147421	see interaction	0.904	No
hsa-miR-589-3p	761	AC144568.2	ENSG00000253896	see interaction	0.843	No
hsa-miR-589-3p	762	ZBTB8B	ENSG00000273274	see interaction	0.857	No
hsa-miR-589-3p	763	ASF1A	ENSG00000111875	see interaction	0.999	No
hsa-miR-589-3p	764	RP11-38C17.1	ENSG00000273155	see interaction	0.897	No
hsa-miR-589-3p	765	GRIN2B	ENSG00000273079	see interaction	0.857	No
hsa-miR-223-3p	1	CCNT2	ENSG00000082258	see interaction	0.838	No
hsa-miR-223-3p	2	ABCD4	ENSG00000119688	see interaction	0.834	No
hsa-miR-223-3p	3	PIK3C3	ENSG00000078142	see interaction	0.831	No
hsa-miR-223-3p	4	TWF1	ENSG00000151239	see interaction	0.843	No
hsa-miR-223-3p	5	AK2	ENSG00000004455	see interaction	0.859	No
hsa-miR-223-3p	6	ZBTB40	ENSG00000184677	see interaction	0.844	No
hsa-miR-223-3p	7	POU2F1	ENSG00000143190	see interaction	0.814	Yes
hsa-miR-223-3p	8	ZG16B	ENSG00000162078	see interaction	0.911	No
hsa-miR-223-3p	9	PRLR	ENSG00000113494	see interaction	0.973	No
hsa-miR-223-3p	10	PAQR3	ENSG00000163291	see interaction	0.814	No
hsa-miR-223-3p	11	ERMARD	ENSG00000130023	see interaction	0.903	No
hsa-miR-223-3p	12	MYBL1	ENSG00000185697	see interaction	0.883	No
hsa-miR-223-3p	13	ATG7	ENSG00000197548	see interaction	0.993	No
hsa-miR-223-3p	14	BRMS1L	ENSG00000100916	see interaction	0.83	No
hsa-miR-223-3p	15	C22orf42	ENSG00000205856	see interaction	0.819	No
hsa-miR-223-3p	16	C12orf79	ENSG00000257242	see interaction	0.963	No
hsa-miR-223-3p	17	PTPRK	ENSG00000152894	see interaction	0.811	No
hsa-miR-223-3p	18	GALNT7	ENSG00000109586	see interaction	0.848	No
hsa-miR-223-3p	19	WDR52	ENSG00000206530	see interaction	0.801	No
hsa-miR-223-3p	20	MSANTD1	ENSG00000188981	see interaction	0.829	No
hsa-miR-223-3p	21	KL	ENSG00000133116	see interaction	0.825	No
hsa-miR-223-3p	22	DNAJB13	ENSG00000187726	see interaction	0.992	No
hsa-miR-223-3p	23	GPR85	ENSG00000164604	see interaction	0.838	No
hsa-miR-223-3p	24	CLEC14A	ENSG00000176435	see interaction	0.805	No
hsa-miR-223-3p	25	RADIL	ENSG00000157927	see interaction	0.829	No
hsa-miR-223-3p	26	KAT6A	ENSG00000083168	see interaction	0.941	No
hsa-miR-223-3p	27	FHL1	ENSG00000022267	see interaction	0.838	No
hsa-miR-223-3p	28	PAX6	ENSG00000007372	see interaction	0.996	Yes
hsa-miR-223-3p	29	ACSL3	ENSG00000123983	see interaction	0.967	No
hsa-miR-223-3p	30	TCERG1	ENSG00000113649	see interaction	0.859	No
hsa-miR-223-3p	31	NUCKS1	ENSG00000069275	see interaction	0.936	No
hsa-miR-223-3p	32	CLASP2	ENSG00000163539	see interaction	0.813	No
hsa-miR-223-3p	33	HAUS2	ENSG00000137814	see interaction	0.873	No
hsa-miR-223-3p	34	MPZ	ENSG00000158887	see interaction	0.886	No
hsa-miR-223-3p	35	FAM22F	ENSG00000130950	see interaction	0.819	No
hsa-miR-223-3p	36	FRMD4A	ENSG00000151474	see interaction	0.84	No
hsa-miR-223-3p	37	ZBTB10	ENSG00000205189	see interaction	0.811	No
hsa-miR-223-3p	38	PTBP2	ENSG00000117569	see interaction	0.982	No
hsa-miR-223-3p	39	ADCY7	ENSG00000121281	see interaction	0.849	No
hsa-miR-223-3p	40	LPHN2	ENSG00000117114	see interaction	0.803	No
hsa-miR-223-3p	41	LMO2	ENSG00000135363	see interaction	0.938	Yes
hsa-miR-223-3p	42	ARMCX1	ENSG00000126947	see interaction	0.998	No
hsa-miR-223-3p	43	USP40	ENSG00000085982	see interaction	0.852	No
hsa-miR-223-3p	44	POLDIP2	ENSG00000004142	see interaction	0.959	No
hsa-miR-223-3p	45	CRIM1	ENSG00000150938	see interaction	0.893	No
hsa-miR-223-3p	46	ELK4	ENSG00000158711	see interaction	0.953	No
hsa-miR-223-3p	47	2017-09-08	ENSG00000164402	see interaction	0.864	No
hsa-miR-223-3p	48	ADAMTS15	ENSG00000166106	see interaction	0.841	No
hsa-miR-223-3p	49	FAM115A	ENSG00000198420	see interaction	0.805	No
hsa-miR-223-3p	50	BRPF3	ENSG00000096070	see interaction	0.827	No
hsa-miR-223-3p	51	SV2B	ENSG00000185518	see interaction	0.926	No
hsa-miR-223-3p	52	ENTPD5	ENSG00000187097	see interaction	0.838	No
hsa-miR-223-3p	53	FBXW7	ENSG00000109670	see interaction	1	Yes
hsa-miR-223-3p	54	UBR5	ENSG00000104517	see interaction	0.935	No
hsa-miR-223-3p	55	USP6NL	ENSG00000148429	see interaction	0.829	No
hsa-miR-223-3p	56	HMGA2	ENSG00000149948	see interaction	0.916	No
hsa-miR-223-3p	57	ABCA10	ENSG00000154263	see interaction	0.829	No
hsa-miR-223-3p	58	CLDN8	ENSG00000156284	see interaction	0.932	No
hsa-miR-223-3p	59	AGO3	ENSG00000126070	see interaction	0.886	No
hsa-miR-223-3p	60	2017-09-10	ENSG00000186522	see interaction	0.995	No
hsa-miR-223-3p	61	COX11	ENSG00000166260	see interaction	0.804	No
hsa-miR-223-3p	62	SPTLC2	ENSG00000100596	see interaction	0.9	No
hsa-miR-223-3p	63	PLAGL2	ENSG00000126003	see interaction	0.898	No
hsa-miR-223-3p	64	LPXN	ENSG00000110031	see interaction	0.836	No
hsa-miR-223-3p	65	NF2	ENSG00000186575	see interaction	0.844	No
hsa-miR-223-3p	66	AP2B1	ENSG00000006125	see interaction	0.907	No
hsa-miR-223-3p	67	PURA	ENSG00000185129	see interaction	0.928	No
hsa-miR-223-3p	68	MYO5B	ENSG00000167306	see interaction	0.984	No
hsa-miR-223-3p	69	PITPNA	ENSG00000174238	see interaction	0.884	No
hsa-miR-223-3p	70	BAI3	ENSG00000135298	see interaction	0.889	No
hsa-miR-223-3p	71	DTX4	ENSG00000110042	see interaction	0.856	No
hsa-miR-223-3p	72	FBXL14	ENSG00000171823	see interaction	0.875	No
hsa-miR-223-3p	73	NUP210	ENSG00000132182	see interaction	0.993	No
hsa-miR-223-3p	74	SLC25A32	ENSG00000164933	see interaction	0.852	No
hsa-miR-223-3p	75	ARPP19	ENSG00000128989	see interaction	0.932	No
hsa-miR-223-3p	76	PGM2	ENSG00000169299	see interaction	0.892	No
hsa-miR-223-3p	77	ZNF551	ENSG00000204519	see interaction	0.832	No
hsa-miR-223-3p	78	SPRED1	ENSG00000166068	see interaction	0.803	No
[truncated: 23,241 more rows]
